# Supplementary material for: SPARC: a structural pathogenicity algorithm for risk classification of hERG variants
Source: Europace. 2025 Dec 25;28(2):euaf327. doi: 10.1093/europace/euaf327 (PMC12877647; doi:10.1093/europace/euaf327)
Supplement: euaf327_Supplementary_Data [file euaf327_supplementary_data.zip]

Archive with 2 entries (2 files):
- Suppl-Patho-Predict-Europace-V4.docx
- Table-S1-V2.xlsx
