# Supplementary material for: SPARC: a structural pathogenicity algorithm for risk classification of hERG variants
Source: Europace. 2025 Dec 25;28(2):euaf327. doi: 10.1093/europace/euaf327 (PMC12877647; doi:10.1093/europace/euaf327)
Supplement: euaf327_Supplementary_Data [file euaf327_supplementary_data.zip › Table-S1-V2.xlsx]

## Sheet: All missense variants
hERG variant	Exon	Domain	Nucleotide change	Variant name	Database of origin	ClinVar Conditions	CARDIOGEN conditions	ACMG annotation	ACMG classification	Score A	Score B	Score C	SPS A-C (non-adjusted)	SPS A-C	Clashes before minimization	Clashes after minimization	Score D	SPS A-D	Residues in contact with the variant & rotamer-dependent occurrence	Number of residues in contact with the variant	Residues in contact with the variant that are pathogenic when mutated	Number of residues in contact with the variant that are pathogenic when mutated	Occurrence of rotamer 1	Total number of residues in contact with variant for rotamer 1	Total number of residues in contact with variant that are pathogenic when mutated for rotamer 1	Occurrence of rotamer 2	Total number of residues in contact with variant for rotamer 2	Total number of residues in contact with variant that are pathogenic when mutated for rotamer 2	Occurrence of rotamer 3	Total number of residues in contact with variant for rotamer 3	Total number of residues in contact with variant that are pathogenic when mutated for rotamer 3	Occurrence of rotamer 4	Total number of residues in contact with variant for rotamer 4	Total number of residues in contact with variant that are pathogenic when mutated for rotamer 4	Occurrence of rotamer 5	Total number of residues in contact with variant for rotamer 5	Total number of residues in contact with variant that are pathogenic when mutated for rotamer 5	Score E	SPS A-E (non-adjusted)	SPS A-E	Alpha missense score	Alpha missense pathogenicity	REVEL score	REVEL pathogenicity		Functional data variant	% of Variation of Amplitude square root vs. WT	% of Variation of Amplitude square root vs. WT : SEM	% of Variation of Amplitude square root vs. WT : n
M1I	1	N-tail	c.3G>A	NM_000238.4(KCNH2):c.3G>A (p.Met1Ile)	Clinvar	Long QT syndrome	NA	Pathogenic	5	0.0257182	0.113826	0	0.139544	1.25				1.25																					0.139544	1.25
M1L	1	N-tail	c.1A>C	NM_000238.4(KCNH2):c.1A>C (p.Met1Leu)	Clinvar	Long QT syndrome	NA	Uncertain significance	3	0.019505	0.124182	0	0.143687	1.25				1.25																					0.143687	1.25
P2L	1	N-tail	c.5C>T	NM_000238.4(KCNH2):c.5C>T (p.Pro2Leu)	Clinvar	Long QT syndrome	NA	Uncertain significance	3	0.221559	0.599632	0	0.821191	2				2																					0.821191	2	0.9956	likely_pathogenic
P2R	1	N-tail	c.5C>G	NM_000238.4(KCNH2):c.5C>G (p.Pro2Arg)	Cardiogen	-	Long QT syndrome	Uncertain significance (PM2 PP3)	3	0.449704	0.264971	0.5	1.21467	2.5				2.5																					1.21467	2.5	0.9928	likely_pathogenic
P2S	1	N-tail	c.4C>T	NM_000238.4(KCNH2):c.4C>T (p.Pro2Ser)	Clinvar	Cardiovascular phenotype	NA	Uncertain significance	3	0.142604	0.253566	0	0.396171	1.5				1.5																					0.396171	1.5	0.9957	likely_pathogenic
V3L	1	N-tail	c.7G>C	NM_000238.4(KCNH2):c.7G>C (p.Val3Leu)	Clinvar	Long QT syndrome	NA	Uncertain significance	3	0.144355	0.0624281	0	0.206783	1.25	[2, 0]	[0, 0]	0.341901	1.75	{'D540': 0.9142999649047852, 'R541': 0.6251999735832214, 'R4': 0.2890999913215637, 'E544': 0.9142999649047852, 'H402': 0.2890999913215637}	5	{'H402': 0.2890999913215637}	1	0.6252	3	0	0.2891	4	1										0.072275	0.620959	1.75	0.957	likely_pathogenic
G6D	1	N-tail	c.17G>A	NM_000238.4(KCNH2):c.17G>A (p.Gly6Asp)	Clinvar	Long QT syndrome	NA	Uncertain significance	3	0.431196	0.45531	0.5	1.38651	2.75	[6, 12]	[0, 0]	0.5	3.25	{'V476': 0.48677799105644226, 'N477': 0.48677799105644226, 'V482': 0.48677799105644226, 'E481': 0.48677799105644226}	4	{}	0	0.344429	4	0	0.142349	4	0										0	1.88651	3.25	0.9984	likely_pathogenic
V8G	1	N-tail	c.23T>G	NM_000238.4(KCNH2):c.23T>G (p.Val8Gly)	Clinvar	Long QT syndrome	NA	Uncertain significance	3	0.486544	0.316345	0	0.802889	2	no rotamers	no rotamers	0	2	{}	0	{}	0																0	0.802889	2	0.9583	likely_pathogenic
A9V	1	N-tail	c.26C>T	NM_000238.4(KCNH2):c.26C>T (p.Ala9Val)	Cardiogen and Clinvar	Cardiovascular phenotype|Long QT syndrome 2|Short QT syndrome type 1|Cardiac arrhythmia|not provided|Long QT syndrome	Dilated cardiomyopathy	Uncertain significance (PM2 PP3)	3	0.268457	0.150648	0	0.419105	1.5	[3]	[0]	0.5	2	{'P10': 0.8931019902229309, 'T13': 0.8931019902229309}	2	{}	0	0.893102	2	0													0	0.919105	2	0.9794	likely_pathogenic
P10L	1	N-tail	c.29C>T	NM_000238.4(KCNH2):c.29C>T (p.Pro10Leu)	Clinvar	Long QT syndrome	NA	Uncertain significance	3	0.221559	0.599632	0	0.821191	2	[0]	[0]	0	2	{'A9': 0.871271014213562, 'V8': 0.871271014213562, 'T13': 0.871271014213562, 'N12': 0.871271014213562}	4	{}	0	0.871271	4	0													0	0.821191	2	0.8131	likely_pathogenic
P10Q	1	N-tail	c.29C>A	NM_000238.4(KCNH2):c.29C>A (p.Pro10Gln)	Clinvar	Long QT syndrome	NA	Uncertain significance	3	0.182587	0.14232	0	0.324907	1.5	[0, 0, 0]	[0, 0, 0]	0	1.5	{'T13': 0.1743519976735115, 'N12': 0.1743519976735115, 'H7': 0.06795799732208252, 'A9': 0.1743519976735115, 'V8': 0.1743519976735115}	5	{}	0	0.067958	5	0	0.054473	4	0	0.051921	4	0							0	0.324907	1.5	0.9732	likely_pathogenic
P10S	1	N-tail	c.28C>T	NM_000238.4(KCNH2):c.28C>T (p.Pro10Ser)	Clinvar	Long QT syndrome	NA	Uncertain significance	3	0.142604	0.253566	0	0.396171	1.5	[1, 0, 0]	[0, 0, 0]	0.293087	1.75	{'Q11': 0.12885500490665436, 'T13': 0.9999990016222, 'N12': 0.9999990016222, 'A9': 0.9999990016222, 'V8': 0.9999990016222}	5	{}	0	0.586173	4	0	0.284971	4	0	0.128855	5	0							0	0.689257	1.75	0.9753	likely_pathogenic
P10T	1	N-tail	c.28C>A	NM_000238.4(KCNH2):c.28C>A (p.Pro10Thr)	Clinvar	Cardiovascular phenotype	NA	Uncertain significance	3	0.0231806	0.311988	0	0.335168	1.5	[1, 1]	[0, 0]	0.5	2	{'Q11': 0.17669999599456787, 'T13': 0.9195950031280518, 'N12': 0.9195950031280518, 'A9': 0.9195950031280518, 'V8': 0.9195950031280518}	5	{}	0	0.742895	4	0	0.1767	5	0										0	0.835168	2	0.9562	likely_pathogenic
Q11H	1	N-tail	c.33G>C	NM_000238.4(KCNH2):c.33G>C (p.Gln11His)	Cardiogen	-	Conduction disorder of the heart	Uncertain significance (PM2 PP3)	3	0.0335203	0.0734395	0.5	0.60696	1.75	[0]	[0]	0	1.75	{'T13': 0.2259030044078827, 'N12': 0.2259030044078827, 'F14': 0.2259030044078827}	3	{}	0	0.225903	3	0													0	0.60696	1.75	0.9855	likely_pathogenic
Q11L	1	N-tail	c.32A>T	NM_000238.4(KCNH2):c.32A>T (p.Gln11Leu)	Clinvar	Long QT syndrome	NA	Uncertain significance	3	0.0689851	0.692143	0	0.761128	2	[0]	[0]	0	2	{'T13': 0.8558570146560669, 'F14': 0.8558570146560669}	2	{}	0	0.855857	2	0													0	0.761128	2	0.9159	likely_pathogenic
Q11P	1	N-tail	c.32A>C	NM_000238.4(KCNH2):c.32A>C (p.Gln11Pro)	Cardiogen	-	not provided	Uncertain significance (PM2 PP3)	3	0.182587	0.14232	0	0.324907	1.5	[0, 0]	[0, 0]	0	1.5	{'P10': 0.503466010093689, 'T13': 1.0, 'F14': 1.0}	3	{}	0	0.503466	3	0	0.496534	2	0										0	0.324907	1.5	0.6724	likely_pathogenic
Q11R	1	N-tail	c.32A>G	NM_000238.4(KCNH2):c.32A>G (p.Gln11Arg)	Clinvar	Long QT syndrome	NA	Uncertain significance	3	0.267642	0.101669	0.5	0.869311	2	[0]	[0]	0	2	{'T13': 0.12177199870347977, 'F14': 0.12177199870347977}	2	{}	0	0.121772	2	0													0	0.869311	2	0.8396	likely_pathogenic
N12D	1	N-tail	c.34A>G	NM_000238.4(KCNH2):c.34A>G (p.Asn12Asp)	Clinvar	Long QT syndrome	NA	Uncertain significance	3	0.0308445	0.18591	0.5	0.716755	1.75	[0, 0, 0, 0]	[0, 0, 0, 0]	0	1.75	{'Q11': 0.7510730251669884, 'P10': 0.7510730251669884, 'T13': 0.5620410218834877, 'L15': 0.7510730251669884, 'F14': 0.7510730251669884}	5	{'L15': 0.7510730251669884}	1	0.325783	5	1	0.189032	4	1	0.129359	5	1	0.106899	5	1				0.159666	0.876421	2	0.9845	likely_pathogenic
N12H	1	N-tail	c.34A>C	NM_000238.4(KCNH2):c.34A>C (p.Asn12His)	Clinvar	Long QT syndrome	NA	Uncertain significance	3	0.204135	0.0332108	0.5	0.737346	2	[0, 0, 0]	[0, 0, 0]	0	2	{'Q11': 0.5898880064487457, 'P10': 0.5898880064487457, 'L15': 0.5898880064487457, 'F14': 0.5898880064487457}	4	{'L15': 0.5898880064487457}	1	0.353262	4	1	0.119696	4	1	0.11693	4	1							0.147472	0.884818	2	0.9636	likely_pathogenic
N12I	1	N-tail	c.35A>T	NM_000238.4(KCNH2):c.35A>T (p.Asn12Ile)	Clinvar	Long QT syndrome	NA	Uncertain significance	3	0.21904	0.66132	0	0.88036	2	[0]	[0]	0	2	{'Q11': 0.9057090282440186, 'P10': 0.9057090282440186, 'L15': 0.9057090282440186, 'F14': 0.9057090282440186}	4	{'L15': 0.9057090282440186}	1	0.905709	4	1													0.226427	1.10679	2.25	0.9888	likely_pathogenic
N12Y	1	N-tail	c.34A>T	NM_000238.4(KCNH2):c.34A>T (p.Asn12Tyr)	Clinvar	Long QT syndrome	NA	Uncertain significance	3	0.407537	0.361415	0	0.768953	2	[0, 0, 0]	[0, 0, 0]	0	2	{'Q11': 0.8375290036201477, 'P10': 0.8375290036201477, 'L15': 0.8375290036201477, 'F14': 0.8375290036201477}	4	{'L15': 0.8375290036201477}	1	0.490954	4	1	0.195933	4	1	0.150642	4	1							0.209382	0.978335	2.25	0.9719	likely_pathogenic
T13I	1	N-tail	c.38C>T	NM_000238.4(KCNH2):c.38C>T (p.Thr13Ile)	Clinvar	Long QT syndrome	NA	Uncertain significance	3	0.22234	0.430504	0	0.652845	1.75	[2, 0, 0]	[0, 0, 0]	0.251699	2	{'Q11': 0.8431029766798019, 'P10': 0.8431029766798019, 'L15': 0.8431029766798019, 'F14': 0.8431029766798019, 'T17': 0.8431029766798019, 'D16': 0.8431029766798019, 'A9': 0.6491689831018448}	7	{'L15': 0.8431029766798019}	1	0.424417	7	1	0.224752	7	1	0.193934	6	1							0.125061	1.0296	2.25	0.9847	likely_pathogenic
T13N	1	N-tail	c.38C>A	NM_000238.4(KCNH2):c.38C>A (p.Thr13Asn)	Cardiogen and Clinvar	not provided|Long QT syndrome 2|Short QT syndrome type 1|Long QT syndrome|Cardiovascular phenotype|Cardiac arrhythmia	not provided	Likely benign (BS1 PP3)	2	0.0495444	0.275041	0	0.324585	1.5	[3, 6, 1]	[2, 2, 0]	0.906514	2.5	{'Q11': 0.6494689956307411, 'P10': 0.6494689956307411, 'L15': 0.6494689956307411, 'T17': 0.6494689956307411, 'D16': 0.6494689956307411, 'A9': 0.6494689956307411}	6	{'L15': 0.6494689956307411}	1	0.361395	6	1	0.166642	6	1	0.121432	6	1							0.108245	1.33934	2.5	0.9313	likely_pathogenic				T13N	0.223774	10.1895	68
F14Y	1	N-tail	c.41T>A	NM_000238.4(KCNH2):c.41T>A (p.Phe14Tyr)	Clinvar	Long QT syndrome	NA	Uncertain significance	3	0.0537367	0.259198	0	0.312935	1.5	[0, 0, 6, 0]	[0, 0, 0, 0]	0.123297	1.5	{'Q11': 0.16388800740242004, 'N12': 0.6532600075006485, 'L15': 0.16388800740242004, 'T17': 0.6532600075006485, 'D16': 0.6532600075006485, 'I18': 0.6532600075006485, 'V115': 0.16109000146389008, 'I123': 0.16388800740242004, 'M124': 0.16388800740242004}	9	{'L15': 0.16388800740242004, 'M124': 0.16388800740242004}	2	0.204007	4	0	0.163888	8	2	0.16109	5	0	0.124275	4	0				0.040972	0.477204	1.5	0.5639	ambiguous	0.482	likely_pathogenic
L15P	1	N-tail	c.44T>C	NM_000238.4(KCNH2):c.44T>C (p.Leu15Pro)	Cardiogen	-	Long QT syndrome	Uncertain significance (PM2 PP3)	3	0.221559	0.599632	0	0.821191	2	[2, 6]	[0, 0]	0.5	2.5	{'T13': 1.0, 'N12': 1.0, 'F14': 1.0, 'D16': 0.18643200397491455, 'I19': 1.0, 'I18': 1.0}	6	{'I19': 1.0}	1	0.813568	5	1	0.186432	6	1										0.193786	1.51498	2.75	0.9989	likely_pathogenic
L15Q	1	N-tail	c.44T>A	NM_000238.4(KCNH2):c.44T>A (p.Leu15Gln)	Clinvar	not provided	NA	Uncertain significance	3	0.0689851	0.692143	0	0.761128	2	[1, 4, 2]	[0, 1, 0]	0.656273	2.75	{'T13': 0.25585299730300903, 'N12': 0.25585299730300903, 'F14': 0.25585299730300903, 'I19': 0.25585299730300903, 'I18': 0.25585299730300903, 'I31': 0.0799660012125969, 'M124': 0.17588699609041214}	7	{'I19': 0.25585299730300903, 'I31': 0.0799660012125969, 'M124': 0.17588699609041214}	3	0.096024	6	2	0.079966	6	2	0.079863	6	2							0.0852843	1.50269	2.75	0.9986	likely_pathogenic
L15R	1	N-tail	c.44T>G	NM_000238.4(KCNH2):c.44T>G (p.Leu15Arg)	Cardiogen and Clinvar	not provided|Long QT syndrome	not provided	Uncertain significance (PM2 PP3)	3	0.240293	0.786133	0.5	1.52643	2.75	[3]	[2]	1	4	{'T13': 0.10920099914073944, 'N12': 0.10920099914073944, 'M124': 0.10920099914073944, 'F14': 0.10920099914073944, 'I19': 0.10920099914073944, 'I18': 0.10920099914073944}	6	{'M124': 0.10920099914073944, 'I19': 0.10920099914073944}	2	0.109201	6	2													0.0364003	2.56283	4	0.9954	likely_pathogenic				L15R	-64.0934	5.7421	73
L15V	1	N-tail	c.43C>G	NM_000238.4(KCNH2):c.43C>G (p.Leu15Val)	Clinvar	Long QT syndrome	NA	Uncertain significance	3	0.144355	0.0624281	0	0.206783	1.25	[0]	[0]	0	1.25	{'I19': 0.9391440153121948, 'I18': 0.9391440153121948, 'T13': 0.9391440153121948, 'N12': 0.9391440153121948, 'F14': 0.9391440153121948}	5	{'I19': 0.9391440153121948}	1	0.939144	5	1													0.187829	0.394612	1.5	0.8456	likely_pathogenic
D16A	1	N-tail	c.47A>C	NM_000238.4(KCNH2):c.47A>C (p.Asp16Ala)	Cardiogen and Clinvar	Congenital long QT syndrome	not provided	Likely pathogenic (PM2 PP3 PS3)	4	0.19421	0.629922	0.5	1.32413	2.5	no rotamers	no rotamers	0	2.5	{}	0	{}	0																0	1.32413	2.5	0.9777	likely_pathogenic
D16E	1	N-tail	c.48C>A	NM_000238.4(KCNH2):c.48C>A (p.Asp16Glu)	Clinvar	Long QT syndrome	NA	Uncertain significance	3	0.153146	0.120305	0	0.273452	1.25	[0]	[0]	0	1.25	{'I19': 0.12752099335193634, 'I18': 0.12752099335193634, 'T13': 0.12752099335193634, 'R20': 0.12752099335193634, 'F14': 0.12752099335193634}	5	{'I19': 0.12752099335193634, 'R20': 0.12752099335193634}	2	0.127521	5	2													0.0510084	0.32446	1.5	0.9585	likely_pathogenic
D16G	1	N-tail	c.47A>G	NM_000238.4(KCNH2):c.47A>G (p.Asp16Gly)	Clinvar	Long QT syndrome|Cardiovascular phenotype	NA	Uncertain significance	3	0.431196	0.45531	0.5	1.38651	2.75	no rotamers	no rotamers	0	2.75	{}	0	{}	0																0	1.38651	2.75	0.8812	likely_pathogenic
D16H	1	N-tail	c.46G>C	NM_000238.4(KCNH2):c.46G>C (p.Asp16His)	Clinvar	Long QT syndrome|not provided	NA	Uncertain significance	3	0.221078	0.287434	1	1.50851	2.75	[0, 0]	[0, 0]	0	2.75	{'T13': 0.30250200629234314, 'R20': 0.30250200629234314, 'F14': 0.30250200629234314, 'I19': 0.30250200629234314, 'I18': 0.30250200629234314}	5	{'R20': 0.30250200629234314, 'I19': 0.30250200629234314}	2	0.151423	5	2	0.151079	5	2										0.121001	1.62951	3	0.9925	likely_pathogenic
D16N	1	N-tail	c.46G>A	NM_000238.4(KCNH2):c.46G>A (p.Asp16Asn)	Clinvar	Long QT syndrome	NA	Uncertain significance	3	0.0308445	0.18591	0.5	0.716755	1.75	[0, 0, 0]	[0, 0, 0]	0	1.75	{'T13': 0.679085984826088, 'R20': 0.679085984826088, 'F14': 0.679085984826088, 'I19': 0.679085984826088, 'I18': 0.679085984826088}	5	{'R20': 0.679085984826088, 'I19': 0.679085984826088}	2	0.396179	5	2	0.151973	5	2	0.130934	5	2							0.271634	0.988389	2.25	0.9686	likely_pathogenic
T17I	1	N-tail	c.50C>T	NM_000238.4(KCNH2):c.50C>T (p.Thr17Ile)	Clinvar	Long QT syndrome	NA	Uncertain significance	3	0.22234	0.430504	0	0.652845	1.75	[0, 1, 1, 0, 0]	[0, 0, 0, 0, 0]	0.190151	2	{'T13': 0.9809679985046387, 'R20': 0.9809679985046387, 'K21': 0.9809679985046387, 'I18': 0.5385589897632599, 'F14': 0.9809679985046387}	5	{'R20': 0.9809679985046387}	1	0.306398	4	1	0.199831	5	1	0.173234	5	1	0.165494	5	1	0.136011	4	1	0.218314	1.06131	2.25	0.7768	likely_pathogenic
T17P	1	N-tail	c.49A>C	NM_000238.4(KCNH2):c.49A>C (p.Thr17Pro)	Clinvar	Long QT syndrome|Cardiovascular phenotype	NA	Uncertain significance	3	0.0231806	0.311988	0	0.335168	1.5	[3, 3]	[0, 0]	0.5	2	{'T13': 0.9999999701976776, 'L15': 0.9999999701976776, 'F14': 0.9999999701976776, 'D16': 0.9999999701976776, 'I18': 0.7178869843482971, 'R20': 0.9999999701976776, 'K21': 0.9999999701976776}	7	{'L15': 0.9999999701976776, 'R20': 0.9999999701976776}	2	0.717887	7	2	0.282113	6	2										0.299148	1.13432	2.25	0.9799	likely_pathogenic
I18L	1	N-tail	c.52A>C	NM_000238.4(KCNH2):c.52A>C (p.Ile18Leu)	Clinvar	Long QT syndrome	NA	Uncertain significance	3	0.00621321	0.0302558	0	0.036469	1	[0, 4]	[0, 0]	0.153792	1.25	{'L15': 0.965503990650177, 'F14': 0.965503990650177, 'F22': 0.965503990650177, 'D16': 0.965503990650177, 'T17': 0.965503990650177, 'I126': 0.965503990650177}	6	{'L15': 0.965503990650177}	1	0.66853	6	1	0.296974	6	1										0.160917	0.351179	1.5	0.9066	likely_pathogenic
I19F	1	N-tail	c.55A>T	NM_000238.4(KCNH2):c.55A>T (p.Ile19Phe)	Cardiogen and Clinvar	Long QT syndrome	Long QT syndrome	Uncertain significance (PM2 PP3)	3	0.123128	0.0763906	0	0.199519	1.25	[8, 14, 8]	[1, 2, 1]	1	2.5	{'N45': 0.2767210006713867, 'L15': 0.6022650003433228, 'D16': 0.6022650003433228, 'I31': 0.32554399967193604, 'E23': 0.6022650003433228, 'Y43': 0.6022650003433228, 'F29': 0.6022650003433228}	7	{'N45': 0.2767210006713867, 'L15': 0.6022650003433228, 'I31': 0.32554399967193604, 'Y43': 0.6022650003433228, 'F29': 0.6022650003433228}	5	0.276721	6	4	0.200425	6	4	0.125119	6	4							0.40151	1.60103	3	0.9914	likely_pathogenic
I19N	1	N-tail	c.56T>A	NM_000238.4(KCNH2):c.56T>A (p.Ile19Asn)	Cardiogen	-	Long QT syndrome	Uncertain significance (PM2 PP1 PP3)	3	0.21904	0.66132	0	0.88036	2	[0, 0, 0]	[0, 0, 0]	0	2	{'L15': 0.679085984826088, 'D16': 0.679085984826088, 'I31': 0.679085984826088, 'E23': 0.679085984826088, 'Y43': 0.28290699422359467, 'F29': 0.679085984826088}	6	{'L15': 0.679085984826088, 'I31': 0.679085984826088, 'Y43': 0.28290699422359467, 'F29': 0.679085984826088}	4	0.396179	5	3	0.151973	6	4	0.130934	6	4							0.426312	1.30667	2.5	0.9996	likely_pathogenic
I19S	1	N-tail	c.56T>G	NM_000238.4(KCNH2):c.56T>G (p.Ile19Ser)	Clinvar	Long QT syndrome	NA	Uncertain significance	3	0.359988	0.4531	0	0.813088	2	[0, 0, 0]	[0, 0, 0]	0	2	{'L15': 1.0, 'E23': 1.0, 'D16': 1.0, 'F29': 1.0, 'R20': 0.27982598543167114}	5	{'L15': 1.0, 'F29': 1.0, 'R20': 0.27982598543167114}	3	0.517184	4	2	0.279826	5	3	0.20299	4	2							0.527983	1.34107	2.75	0.9983	likely_pathogenic
I19T	1	N-tail	c.56T>C	NM_000238.4(KCNH2):c.56T>C (p.Ile19Thr)	Clinvar	Long QT syndrome 2	NA	Uncertain significance	3	0.22234	0.430504	0	0.652845	1.75	[0, 0]	[0, 0]	0	1.75	{'L15': 0.9882559925317764, 'E23': 0.9882559925317764, 'D16': 0.9882559925317764, 'Y43': 0.8096179962158203, 'F29': 0.9882559925317764, 'R20': 0.17863799631595612}	6	{'L15': 0.9882559925317764, 'Y43': 0.8096179962158203, 'F29': 0.9882559925317764, 'R20': 0.17863799631595612}	4	0.809618	5	3	0.178638	5	3										0.592954	1.2458	2.5	0.9975	likely_pathogenic
R20G	1	N-tail	c.58C>G	NM_000238.4(KCNH2):c.58C>G (p.Arg20Gly)	Clinvar	not provided|Long QT syndrome	NA	Uncertain significance	3	0.886396	0.443689	0.5	1.83008	3.25	no rotamers	no rotamers	0	3.25	{}	0	{}	0																0	1.83008	3.25	0.9733	likely_pathogenic
R20P	1	N-tail	c.59G>C	NM_000238.4(KCNH2):c.59G>C (p.Arg20Pro)	Clinvar	Long QT syndrome	NA	Uncertain significance	3	0.449704	0.264971	0.5	1.21467	2.5	[6, 8]	[1, 2]	1	3.75	{'G24': 0.9999999701976776, 'K21': 0.7178869843482971, 'T17': 0.9999999701976776, 'E23': 0.9999999701976776, 'I19': 0.9999999701976776, 'I18': 0.9999999701976776, 'D16': 0.9999999701976776}	7	{'I19': 0.9999999701976776}	1	0.717887	7	1	0.282113	6	1										0.149574	2.36425	3.75	0.9992	likely_pathogenic
K21Q	1	N-tail	c.61A>C	NM_000238.4(KCNH2):c.61A>C (p.Lys21Gln)	Cardiogen	-	not provided	Uncertain significance (PM2 PP3)	3	0.165246	0.191684	0.5	0.85693	2	[0, 0, 0]	[0, 0, 0]	0	2	{'G24': 0.238086998462677, 'Q25': 0.238086998462677, 'T17': 0.238086998462677, 'E23': 0.238086998462677}	4	{}	0	0.092956	4	0	0.077164	4	0	0.067967	4	0							0	0.85693	2	0.9863	likely_pathogenic
K21T	1	N-tail	c.62A>C	NM_000238.4(KCNH2):c.62A>C (p.Lys21Thr)	Cardiogen	-	not provided	Uncertain significance (PM2 PP3)	3	0.339138	0.505539	0.5	1.34468	2.75	[0]	[0]	0	2.75	{'G24': 0.9576500058174133, 'Q25': 0.9576500058174133, 'T17': 0.9576500058174133, 'E23': 0.9576500058174133}	4	{}	0	0.95765	4	0													0	1.34468	2.75	0.9905	likely_pathogenic
F22C	1	N-tail	c.65T>G	NM_000238.4(KCNH2):c.65T>G (p.Phe22Cys)	Clinvar	Long QT syndrome	NA	Uncertain significance	3	0.379819	0.200434	0	0.580253	1.75	[0, 3]	[0, 1]	0.334349	2	{'G24': 0.9774809777736664, 'Q25': 0.9774809777736664, 'S26': 0.9774809777736664, 'R27': 0.9774809777736664, 'E23': 0.3268199861049652, 'I19': 0.3268199861049652, 'I18': 0.9774809777736664, 'F29': 0.9774809777736664}	8	{'S26': 0.9774809777736664, 'I19': 0.3268199861049652, 'F29': 0.9774809777736664}	3	0.650661	6	2	0.32682	8	3										0.339444	1.25405	2.5	0.9993	likely_pathogenic
F22S	1	N-tail	c.65T>C	NM_000238.4(KCNH2):c.65T>C (p.Phe22Ser)	Clinvar	Congenital long QT syndrome	NA	not provided	3	0.488459	0.430699	0	0.919158	2	[0, 0]	[0, 0]	0	2	{'G24': 0.9890739768743515, 'Q25': 0.9890739768743515, 'S26': 0.9890739768743515, 'R27': 0.9890739768743515, 'E23': 0.8312119841575623, 'I19': 0.8312119841575623, 'I18': 0.9890739768743515, 'F29': 0.9890739768743515}	8	{'S26': 0.9890739768743515, 'I19': 0.8312119841575623, 'F29': 0.9890739768743515}	3	0.831212	8	3	0.157862	6	2										0.364325	1.28348	2.5	0.9996	likely_pathogenic
F22V	1	N-tail	c.64T>G	NM_000238.4(KCNH2):c.64T>G (p.Phe22Val)	Clinvar	Cardiovascular phenotype|Long QT syndrome	NA	Uncertain significance	3	0.264075	0.125572	0	0.389647	1.5	[2, 3, 0]	[0, 0, 0]	0.423502	2	{'G24': 0.9999999850988388, 'Q25': 0.9999999850988388, 'S26': 0.9999999850988388, 'R27': 0.9999999850988388, 'E23': 0.8470049798488617, 'I19': 0.8470049798488617, 'I18': 0.9999999850988388, 'F29': 0.9999999850988388}	8	{'S26': 0.9999999850988388, 'I19': 0.8470049798488617, 'F29': 0.9999999850988388}	3	0.581203	8	3	0.265802	8	3	0.152995	6	2							0.368625	1.18177	2.5	0.9983	likely_pathogenic
E23A	1	N-tail	c.68A>C	NM_000238.4(KCNH2):c.68A>C (p.Glu23Ala)	Cardiogen	-	not provided	Uncertain significance (PM2 PP3)	3	0.343778	0.595915	0.5	1.43969	2.75	no rotamers	no rotamers	0	2.75	{}	0	{}	0																0	1.43969	2.75	0.9371	likely_pathogenic
E23K	1	N-tail	c.67G>A	NM_000238.4(KCNH2):c.67G>A (p.Glu23Lys)	Clinvar	Cardiovascular phenotype	NA	Likely pathogenic	4	0.203085	0.0736928	1	1.27678	2.5	[2, 0]	[1, 0]	0.569819	3.25	{'S26': 0.42104099690914154, 'R20': 0.42104099690914154, 'K21': 0.42104099690914154, 'I19': 0.42104099690914154}	4	{'S26': 0.42104099690914154, 'R20': 0.42104099690914154, 'I19': 0.42104099690914154}	3	0.239917	4	3	0.181124	4	3										0.315781	2.16238	3.5	0.9844	likely_pathogenic
G24S	1	N-tail	c.70G>A	NM_000238.4(KCNH2):c.70G>A (p.Gly24Ser)	Cardiogen	-	Long QT syndrome |Dilated cardiomyopathy	Uncertain significance (PM2 PP3)	3	0.293027	0.0344472	0	0.327475	1.5	[0, 0, 0]	[0, 0, 0]	0	1.5	{'Q25': 0.27982598543167114, 'S26': 1.0, 'R20': 1.0, 'K21': 1.0, 'F22': 1.0}	5	{'S26': 1.0, 'R20': 1.0}	2	0.517184	4	2	0.279826	5	2	0.20299	4	2							0.472017	0.799492	2	0.3107	likely_benign
Q25H	1	N-tail	c.75G>C	NM_000238.4(KCNH2):c.75G>C (p.Gln25His)	Cardiogen and Clinvar	Long QT syndrome	Hypertrophic cardiomyopathy	Uncertain significance (PM2 PP3)	3	0.0335203	0.0734395	0.5	0.60696	1.75	[13, 0]	[10, 0]	0.584792	2.5	{'S26': 0.33421799540519714, 'R27': 0.33421799540519714, 'K21': 0.33421799540519714, 'F22': 0.33421799540519714, 'E23': 0.19544799625873566}	5	{'S26': 0.33421799540519714}	1	0.195448	5	1	0.13877	4	1										0.0737821	1.26553	2.5	0.7464	likely_pathogenic
Q25L	1	N-tail	c.74A>T	NM_000238.4(KCNH2):c.74A>T (p.Gln25Leu)	Clinvar	Long QT syndrome	NA	Uncertain significance	3	0.0689851	0.692143	0	0.761128	2	[0]	[0]	0	2	{'S26': 0.8990569710731506, 'R27': 0.8990569710731506, 'K21': 0.8990569710731506, 'F22': 0.8990569710731506}	4	{'S26': 0.8990569710731506}	1	0.899057	4	1													0.224764	0.985892	2.25	0.5939	likely_pathogenic
S26G	2	N-tail	c.76A>G	NM_000238.4(KCNH2):c.76A>G (p.Ser26Gly)	Clinvar	Cardiac arrhythmia|Long QT syndrome	NA	Uncertain significance	3	0.293027	0.0344472	0	0.327475	1.5	no rotamers	no rotamers	0	1.5	{}	0	{}	0																0	0.327475	1.5	0.0884	likely_benign
S26I	2	N-tail	c.77G>T	NM_000238.4(KCNH2):c.77G>T (p.Ser26Ile)	Clinvar	Congenital long QT syndrome	NA	not provided	3	0.359988	0.4531	0	0.813088	2	[0, 0, 2]	[0, 0, 0]	0.0682567	2	{'G24': 0.9999900013208389, 'Q25': 0.9999900013208389, 'F22': 0.9999900013208389, 'E23': 0.9999900013208389}	4	{}	0	0.454613	4	0	0.408865	4	0	0.136512	4	0							0	0.881344	2	0.7902	likely_pathogenic
R27H	2	PAS	c.80G>A	NM_000238.4(KCNH2):c.80G>A (p.Arg27His)	Cardiogen and Clinvar	not provided|Long QT syndrome	Long QT syndrome	Uncertain significance (PM2 PP3)	3	0.234121	0.141392	0	0.375514	1.5	[17, 6]	[4, 0]	0.753887	2.25	{'Q25': 0.36780500411987305, 'F22': 0.36780500411987305, 'N45': 0.36780500411987305, 'K28': 0.36780500411987305, 'F29': 0.1867620050907135, 'N128': 0.36780500411987305}	6	{'N45': 0.36780500411987305, 'K28': 0.36780500411987305, 'F29': 0.1867620050907135}	3	0.186762	6	3	0.181043	5	2										0.165798	1.2952	2.5	0.9581	likely_pathogenic
R27P	2	PAS	c.80G>C	NM_000238.4(KCNH2):c.80G>C (p.Arg27Pro)	Clinvar	Congenital long QT syndrome	NA	not provided	3	0.449704	0.264971	0.5	1.21467	2.5	[2]	[0]	0.5	3	{'Q25': 0.92637699842453, 'S26': 0.92637699842453, 'F22': 0.92637699842453, 'N128': 0.92637699842453, 'N45': 0.92637699842453, 'K28': 0.92637699842453}	6	{'S26': 0.92637699842453, 'N45': 0.92637699842453, 'K28': 0.92637699842453}	3	0.926377	6	3													0.463188	2.17786	3.75	0.998	likely_pathogenic
K28E	2	PAS	c.82A>G	NM_000238.4(KCNH2):c.82A>G (p.Lys28Glu)	Clinvar	Congenital long QT syndrome	NA	Pathogenic	5	0.203085	0.0736928	1	1.27678	2.5	[7]	[0]	0.5	3.25	{'R27': 0.1321209967136383, 'F48': 0.1321209967136383, 'F129': 0.1321209967136383, 'G47': 0.1321209967136383, 'N45': 0.1321209967136383, 'L51': 0.1321209967136383, 'F29': 0.1321209967136383}	7	{'G47': 0.1321209967136383, 'N45': 0.1321209967136383, 'L51': 0.1321209967136383, 'F29': 0.1321209967136383}	4	0.132121	7	4													0.0754977	1.85228	3.25	0.8839	likely_pathogenic
K28R	2	PAS	c.83A>G	NM_000238.4(KCNH2):c.83A>G (p.Lys28Arg)	Clinvar	Long QT syndrome	NA	Uncertain significance	3	0.101649	0.115135	0	0.216784	1.25	[24, 14, 1]	[12, 1, 0]	0.858241	2.25	{'S26': 0.08067599684000015, 'R27': 0.24333199858665466, 'F48': 0.17434299737215042, 'C49': 0.09366700053215027, 'G47': 0.24333199858665466, 'N45': 0.24333199858665466, 'L51': 0.1626560017466545, 'E50': 0.1626560017466545, 'C52': 0.09366700053215027, 'F129': 0.24333199858665466, 'F29': 0.09366700053215027}	11	{'S26': 0.08067599684000015, 'C49': 0.09366700053215027, 'G47': 0.24333199858665466, 'N45': 0.24333199858665466, 'L51': 0.1626560017466545, 'F29': 0.09366700053215027}	6	0.093667	10	5	0.080676	6	3	0.068989	6	3							0.121666	1.19669	2.5	0.107	likely_benign
F29L	2	PAS	c.87C>G	NM_000238.4(KCNH2):c.87C>G (p.Phe29Leu)	Clinvar	Cardiovascular phenotype	NA	Likely pathogenic	4	0.116997	0.0538091	0	0.170806	1.25	[1, 0]	[0, 0]	0.304488	1.5	{'N45': 0.872992992401123, 'F22': 0.872992992401123, 'I30': 0.872992992401123, 'K28': 0.34136199951171875, 'I126': 0.34136199951171875, 'L127': 0.872992992401123, 'N128': 0.872992992401123}	7	{'N45': 0.872992992401123, 'I30': 0.872992992401123, 'K28': 0.34136199951171875}	3	0.531631	5	2	0.341362	7	3										0.35895	0.834244	2	0.9999	likely_pathogenic
F29S	2	PAS	c.86T>C	NM_000238.4(KCNH2):c.86T>C (p.Phe29Ser)	Clinvar	Congenital long QT syndrome	NA	not provided	3	0.488459	0.430699	0	0.919158	2	[0]	[0]	0	2	{'N128': 0.8993020057678223, 'I30': 0.8993020057678223, 'N45': 0.8993020057678223, 'L127': 0.8993020057678223}	4	{'I30': 0.8993020057678223, 'N45': 0.8993020057678223}	2	0.899302	4	2													0.449651	1.36881	2.75	0.9999	likely_pathogenic
I30T	2	PAS	c.89T>C	NM_000238.4(KCNH2):c.89T>C (p.Ile30Thr)	Clinvar	Long QT syndrome	NA	Uncertain significance	3	0.22234	0.430504	0	0.652845	1.75	[0, 0]	[0, 0]	0	1.75	{'I31': 0.9850809723138809, 'F29': 0.9850809723138809, 'Y43': 0.9850809723138809, 'I126': 0.9850809723138809, 'L127': 0.9850809723138809, 'V41': 0.9850809723138809}	6	{'I31': 0.9850809723138809, 'F29': 0.9850809723138809, 'Y43': 0.9850809723138809, 'V41': 0.9850809723138809}	4	0.758935	6	4	0.226146	6	4										0.656721	1.30957	2.5	0.9845	likely_pathogenic
I31M	2	PAS	c.93C>G	NM_000238.4(KCNH2):c.93C>G (p.Ile31Met)	Clinvar	Long QT syndrome	NA	Uncertain significance	3	0.0257182	0.113826	0	0.139544	1.25	[1, 0, 2, 2]	[0, 0, 0, 0]	0.354722	1.5	{'L15': 0.39975500851869583, 'I19': 0.1637209951877594, 'A32': 0.23554400354623795, 'I30': 0.3279320001602173, 'I42': 0.5634760037064552, 'Y43': 0.5634760037064552, 'V41': 0.5634760037064552, 'F125': 0.5634760037064552}	8	{'L15': 0.39975500851869583, 'I19': 0.1637209951877594, 'A32': 0.23554400354623795, 'I30': 0.3279320001602173, 'I42': 0.5634760037064552, 'Y43': 0.5634760037064552, 'V41': 0.5634760037064552}	7	0.164211	6	5	0.163721	6	5	0.1208	6	5	0.114744	6	5				0.469563	0.963829	2.25	0.9708	likely_pathogenic
I31N	2	PAS	c.92T>A	NM_000238.4(KCNH2):c.92T>A (p.Ile31Asn)	Clinvar	Long QT syndrome 2	NA	Likely pathogenic	4	0.21904	0.66132	0	0.88036	2	[0, 0]	[0, 0]	0	2	{'I30': 0.13416600227355957, 'I42': 0.33284899592399597, 'Y43': 0.33284899592399597, 'V41': 0.33284899592399597, 'F125': 0.33284899592399597, 'I126': 0.33284899592399597, 'F29': 0.33284899592399597}	7	{'I30': 0.13416600227355957, 'I42': 0.33284899592399597, 'Y43': 0.33284899592399597, 'V41': 0.33284899592399597, 'F29': 0.33284899592399597}	5	0.198683	6	4	0.134166	7	5										0.228288	1.10865	2.25	0.9999	likely_pathogenic
I31S	2	PAS	c.92T>G	NM_000238.4(KCNH2):c.92T>G (p.Ile31Ser)	Clinvar	Congenital long QT syndrome	NA	not provided	3	0.359988	0.4531	0	0.813088	2	[0, 0, 0]	[0, 0, 0]	0	2	{'I42': 1.0, 'Y43': 1.0, 'V41': 1.0, 'F125': 1.0}	4	{'I42': 1.0, 'Y43': 1.0, 'V41': 1.0}	3	0.413954	4	3	0.396189	4	3	0.189857	4	3							0.75	1.56309	3	0.9996	likely_pathogenic
I31T	2	PAS	c.92T>C	NM_000238.4(KCNH2):c.92T>C (p.Ile31Thr)	Cardiogen and Clinvar	not provided	Long QT syndrome	Pathogenic (PM2 PM5 PP3 PP5 PS3)	5	0.22234	0.430504	0	0.652845	1.75	[0, 0, 1]	[0, 0, 0]	0.056139	1.75	{'F125': 1.0000000149011612, 'A32': 0.6354380249977112, 'I30': 0.2522839903831482, 'I42': 1.0000000149011612, 'Y43': 1.0000000149011612, 'V41': 1.0000000149011612}	6	{'A32': 0.6354380249977112, 'I30': 0.2522839903831482, 'I42': 1.0000000149011612, 'Y43': 1.0000000149011612, 'V41': 1.0000000149011612}	5	0.635438	5	4	0.252284	5	4	0.112278	4	3							0.794386	1.50337	2.75	0.9982	likely_pathogenic
A32P	2	PAS	c.94G>C	NM_000238.4(KCNH2):c.94G>C (p.Ala32Pro)	Clinvar	Cardiovascular phenotype	NA	Likely pathogenic	4	0.187558	0.356168	0	0.543726	1.75	[1]	[0]	0.5	2.25	{'I31': 0.9431849718093872, 'I30': 0.9431849718093872, 'A40': 0.9431849718093872, 'V41': 0.9431849718093872, 'M124': 0.9431849718093872, 'F125': 0.9431849718093872, 'L127': 0.9431849718093872, 'C64': 0.9431849718093872}	8	{'I31': 0.9431849718093872, 'I30': 0.9431849718093872, 'V41': 0.9431849718093872, 'M124': 0.9431849718093872, 'C64': 0.9431849718093872}	5	0.943185	8	5													0.589491	1.63322	3	0.9994	likely_pathogenic
A32T	2	PAS	c.94G>A	NM_000238.4(KCNH2):c.94G>A (p.Ala32Thr)	Clinvar	Cardiac arrhythmia|Long QT syndrome	NA	Uncertain significance	3	0.177806	0.181598	0	0.359404	1.5	[0, 0, 0]	[0, 0, 0]	0	1.5	{'C39': 0.8055219948291779, 'N33': 0.8055219948291779, 'I31': 1.0, 'A40': 1.0, 'V41': 0.7239539921283722, 'C64': 1.0, 'F125': 1.0, 'M124': 1.0}	8	{'N33': 0.8055219948291779, 'I31': 1.0, 'V41': 0.7239539921283722, 'C64': 1.0, 'M124': 1.0}	5	0.529476	8	5	0.276046	7	4	0.194478	6	4							0.618315	0.977719	2.25	0.9864	likely_pathogenic
A32V	2	PAS	c.95C>T	NM_000238.4(KCNH2):c.95C>T (p.Ala32Val)	Clinvar	Long QT syndrome 2	NA	Pathogenic	5	0.268457	0.150648	0	0.419105	1.5	[1, 0, 0]	[0, 0, 0]	0.285753	1.75	{'C39': 0.8816879987716675, 'N33': 0.8816879987716675, 'I31': 1.0, 'A40': 1.0, 'V41': 1.0, 'C64': 1.0, 'F125': 1.0, 'M124': 1.0}	8	{'N33': 0.8816879987716675, 'I31': 1.0, 'V41': 1.0, 'C64': 1.0, 'M124': 1.0}	5	0.571505	8	5	0.310183	8	5	0.118312	6	4							0.62993	1.33479	2.5	0.9877	likely_pathogenic
N33K	2	PAS	c.99C>A	NM_000238.4(KCNH2):c.99C>A (p.Asn33Lys)	Clinvar	Long QT syndrome	NA	Uncertain significance	3	0.35314	0.207167	0.5	1.06031	2.25	[1, 14]	[0, 2]	0.657388	3	{'C39': 0.39389801025390625, 'L15': 0.123989999294281, 'I42': 0.39389801025390625, 'V36': 0.39389801025390625, 'A40': 0.39389801025390625, 'M124': 0.39389801025390625}	6	{'L15': 0.123989999294281, 'I42': 0.39389801025390625, 'M124': 0.39389801025390625}	3	0.269908	5	2	0.12399	6	3										0.169958	1.88765	3.25	0.9994	likely_pathogenic
N33S	2	PAS	c.98A>G	NM_000238.4(KCNH2):c.98A>G (p.Asn33Ser)	Clinvar	Long QT syndrome|not provided	NA	Uncertain significance	3	0.150873	0.255959	0	0.406832	1.5	[1, 0, 0]	[0, 0, 0]	0.241726	1.75	{'C39': 1.0, 'I42': 0.29348400235176086, 'V36': 1.0, 'A40': 1.0, 'A34': 0.22306400537490845, 'M124': 1.0}	6	{'I42': 0.29348400235176086, 'M124': 1.0}	2	0.483452	4	1	0.293484	5	2	0.223064	5	1							0.282869	0.931427	2.25	0.8012	likely_pathogenic
N33T	2	PAS	c.98A>C	NM_000238.4(KCNH2):c.98A>C (p.Asn33Thr)	Clinvar	not provided|Long QT syndrome|Cardiovascular phenotype|Cardiac arrhythmia	NA	Conflicting classifications of pathogenicity	3	0.0495444	0.275041	0	0.324585	1.5	[1, 0]	[0, 0]	0.407481	2	{'C39': 0.9450589716434479, 'I42': 0.9450589716434479, 'V36': 0.9450589716434479, 'A40': 0.9450589716434479, 'A34': 0.17487099766731262, 'M124': 0.9450589716434479, 'R35': 0.17487099766731262}	7	{'I42': 0.9450589716434479, 'M124': 0.9450589716434479}	2	0.770188	5	2	0.174871	7	2										0.358038	1.09011	2.25	0.9792	likely_pathogenic
R35P	2	PAS	c.104G>C	NM_000238.4(KCNH2):c.104G>C (p.Arg35Pro)	Clinvar	Cardiovascular phenotype	NA	Uncertain significance	3	0.449704	0.264971	0.5	1.21467	2.5	[0, 3]	[0, 0]	0.208899	2.75	{'I123': 0.5822029709815979, 'N33': 0.9999999701976776, 'V36': 0.4177969992160797, 'A34': 0.9999999701976776}	4	{'N33': 0.9999999701976776}	1	0.582203	3	1	0.417797	3	1										0.333333	1.75691	3.25	0.9746	likely_pathogenic
R35W	2	PAS	c.103C>T	NM_000238.4(KCNH2):c.103C>T (p.Arg35Trp)	Cardiogen and Clinvar	Long QT syndrome	Long QT syndrome	Likely pathogenic (PM2 PP3 PS3)	4	0.113604	0.548162	0.5	1.16177	2.5	[4, 0]	[4, 0]	0.522444	3	{'I123': 0.2156590074300766, 'N33': 0.4515890032052994, 'V36': 0.23592999577522278, 'A34': 0.4515890032052994}	4	{'N33': 0.4515890032052994}	1	0.23593	3	1	0.215659	3	1										0.15053	1.83474	3.25	0.7643	likely_pathogenic
V36M	2	PAS	c.106G>A	NM_000238.4(KCNH2):c.106G>A (p.Val36Met)	Clinvar	Long QT syndrome	NA	Uncertain significance	3	0.155532	0.0311871	0	0.186719	1.25	[0, 1, 4, 0]	[0, 0, 0, 0]	0.247455	1.5	{'C39': 0.6259549930691719, 'N33': 0.6259549930691719, 'E37': 0.6259549930691719, 'A34': 0.6259549930691719}	4	{'N33': 0.6259549930691719}	1	0.202476	4	1	0.173648	4	1	0.136144	4	1	0.113687	4	1				0.156489	0.590663	1.75	0.5002	ambiguous
N38K	2	PAS	c.114C>G	NM_000238.4(KCNH2):c.114C>G (p.Asn38Lys)	Cardiogen and Clinvar	Long QT syndrome	Long QT syndrome	Uncertain significance (PM1 PM2 PP3)	3	0.35314	0.207167	0.5	1.06031	2.25	[0, 0]	[0, 0]	0	2.25	{'C39': 0.4738529920578003, 'E37': 0.4738529920578003}	2	{}	0	0.296848	2	0	0.177005	2	0										0	1.06031	2.25	0.9042	likely_pathogenic
C39R	2	PAS	c.115T>C	NM_000238.4(KCNH2):c.115T>C (p.Cys39Arg)	Clinvar	Long QT syndrome|Cardiovascular phenotype|Short QT syndrome type 1|Long QT syndrome 2|KCNH2-related disorder|not provided	NA	Uncertain significance	3	0.481547	0.543417	0.5	1.52496	2.75	[3, 26]	[1, 3]	1	4	{'N38': 0.28699199855327606, 'N33': 0.28699199855327606, 'E37': 0.28699199855327606, 'V36': 0.28699199855327606, 'A34': 0.10490299761295319, 'P63': 0.28699199855327606, 'C64': 0.28699199855327606, 'F125': 0.28699199855327606, 'L86': 0.28699199855327606, 'L87': 0.18208900094032288}	10	{'N33': 0.28699199855327606, 'C64': 0.28699199855327606, 'L86': 0.28699199855327606, 'L87': 0.18208900094032288}	4	0.182089	9	4	0.104903	9	3										0.115896	2.64086	4.25	0.991	likely_pathogenic
C39Y	2	PAS	c.116G>A	NM_000238.4(KCNH2):c.116G>A (p.Cys39Tyr)	Clinvar	Long QT syndrome	NA	Uncertain significance	3	0.444166	0.203106	0	0.647273	1.75	[2, 3, 0, 39]	[0, 0, 0, 3]	0.491997	2.5	{'N38': 0.8584030196070671, 'N33': 0.8584030196070671, 'A32': 0.10625600069761276, 'I31': 0.10625600069761276, 'E37': 0.8584030196070671, 'V36': 0.8584030196070671, 'A34': 0.7521470189094543, 'P63': 0.8584030196070671, 'C64': 0.8584030196070671, 'F125': 0.6772180125117302}	10	{'N33': 0.8584030196070671, 'A32': 0.10625600069761276, 'I31': 0.10625600069761276, 'C64': 0.8584030196070671}	4	0.450967	8	2	0.181185	7	2	0.119995	8	2	0.106256	9	4				0.241733	1.381	2.75	0.9864	likely_pathogenic
A40V	2	PAS	c.119C>T	NM_000238.4(KCNH2):c.119C>T (p.Ala40Val)	Clinvar	not provided	NA	Likely pathogenic	4	0.268457	0.150648	0	0.419105	1.5	[1]	[0]	0.5	2	{'Q61': 0.8114609718322754, 'R62': 0.8114609718322754, 'N33': 0.8114609718322754, 'A32': 0.8114609718322754, 'I42': 0.8114609718322754, 'V36': 0.8114609718322754, 'V41': 0.8114609718322754}	7	{'N33': 0.8114609718322754, 'A32': 0.8114609718322754, 'I42': 0.8114609718322754, 'V41': 0.8114609718322754}	4	0.811461	7	4													0.463692	1.3828	2.75	0.8367	likely_pathogenic
V41A	2	PAS	c.122T>C	NM_000238.4(KCNH2):c.122T>C (p.Val41Ala)	Clinvar	Congenital long QT syndrome	NA	not provided	3	0.268457	0.150648	0	0.419105	1.5	no rotamers	no rotamers	0	1.5	{}	0	{}	0																0	0.419105	1.5	0.9579	likely_pathogenic
V41F	2	PAS	c.121G>T	NM_000238.4(KCNH2):c.121G>T (p.Val41Phe)	Clinvar	Congenital long QT syndrome	NA	not provided	3	0.264075	0.125572	0	0.389647	1.5	[6, 23, 4, 20]	[1, 1, 0, 1]	0.913805	2.5	{'V59': 0.22353599965572357, 'A32': 0.43776899576187134, 'I31': 0.7678139954805374, 'I30': 0.7678139954805374, 'I42': 0.7678139954805374, 'Y43': 0.22353599965572357, 'M60': 0.22353599965572357, 'Q61': 0.7678139954805374, 'R62': 0.7678139954805374, 'P63': 0.5442779958248138, 'C64': 0.5442779958248138, 'C66': 0.5442779958248138, 'C44': 0.22353599965572357}	13	{'V59': 0.22353599965572357, 'A32': 0.43776899576187134, 'I31': 0.7678139954805374, 'I30': 0.7678139954805374, 'I42': 0.7678139954805374, 'Y43': 0.22353599965572357, 'C64': 0.5442779958248138, 'C66': 0.5442779958248138, 'C44': 0.22353599965572357}	9	0.305405	9	6	0.223536	9	6	0.132364	9	6	0.106509	8	5				0.507438	1.81089	3.25	0.9755	likely_pathogenic
V41L	2	PAS	c.121G>C	NM_000238.4(KCNH2):c.121G>C (p.Val41Leu)	Clinvar	not provided	NA	Likely pathogenic	4	0.144355	0.0624281	0	0.206783	1.25	[0, 2]	[0, 0]	0.121186	1.5	{'V59': 0.22811199724674225, 'A32': 0.7130529880523682, 'I31': 0.9411649852991104, 'I30': 0.9411649852991104, 'I42': 0.9411649852991104, 'Y43': 0.22811199724674225, 'Q61': 0.9411649852991104, 'R62': 0.9411649852991104, 'C64': 0.7130529880523682}	9	{'V59': 0.22811199724674225, 'A32': 0.7130529880523682, 'I31': 0.9411649852991104, 'I30': 0.9411649852991104, 'I42': 0.9411649852991104, 'Y43': 0.22811199724674225, 'C64': 0.7130529880523682}	7	0.713053	7	5	0.228112	7	5										0.672261	1.00023	2.25	0.8398	likely_pathogenic
I42F	2	PAS	c.124A>T	NM_000238.4(KCNH2):c.124A>T (p.Ile42Phe)	Clinvar	Long QT syndrome|Long QT syndrome 2	NA	Conflicting classifications of pathogenicity	3	0.123128	0.0763906	0	0.199519	1.25	[1, 4, 2, 10]	[0, 0, 0, 1]	0.562168	2	{'L15': 0.1120460033416748, 'N33': 0.9011549800634384, 'A32': 0.7226169854402542, 'I31': 0.9011549800634384, 'Y43': 0.9011549800634384, 'A40': 0.7891089767217636, 'V41': 0.9011549800634384, 'M60': 0.9011549800634384, 'M124': 0.1120460033416748}	9	{'L15': 0.1120460033416748, 'N33': 0.9011549800634384, 'A32': 0.7226169854402542, 'I31': 0.9011549800634384, 'Y43': 0.9011549800634384, 'V41': 0.9011549800634384, 'M124': 0.1120460033416748}	7	0.477336	7	5	0.178538	6	4	0.133235	7	5	0.112046	8	7				0.653188	1.41487	2.75	0.9908	likely_pathogenic
I42N	2	PAS	c.125T>A	NM_000238.4(KCNH2):c.125T>A (p.Ile42Asn)	Clinvar	Congenital long QT syndrome	NA	not provided	3	0.21904	0.66132	0	0.88036	2	[0, 0, 0, 0]	[0, 0, 0, 0]	0	2	{'N33': 0.4434249997138977, 'A32': 0.11896699666976929, 'I31': 0.5736510008573532, 'Y43': 0.5736510008573532, 'A40': 0.31927700340747833, 'V41': 0.5736510008573532, 'M60': 0.5736510008573532}	7	{'N33': 0.4434249997138977, 'A32': 0.11896699666976929, 'I31': 0.5736510008573532, 'Y43': 0.5736510008573532, 'V41': 0.5736510008573532}	5	0.20031	6	4	0.130226	4	3	0.124148	5	4	0.118967	7	5				0.415504	1.29586	2.5	0.9994	likely_pathogenic
I42T	2	PAS	c.125T>C	NM_000238.4(KCNH2):c.125T>C (p.Ile42Thr)	Clinvar	not provided|Long QT syndrome	NA	Conflicting classifications of pathogenicity	3	0.22234	0.430504	0	0.652845	1.75	[0]	[0]	0	1.75	{'M60': 0.9899119734764099, 'I31': 0.9899119734764099, 'Y43': 0.9899119734764099, 'A40': 0.9899119734764099, 'V41': 0.9899119734764099}	5	{'I31': 0.9899119734764099, 'Y43': 0.9899119734764099, 'V41': 0.9899119734764099}	3	0.989912	5	3													0.593947	1.24679	2.5	0.9983	likely_pathogenic
Y43C	2	PAS	c.128A>G	NM_000238.4(KCNH2):c.128A>G (p.Tyr43Cys)	Cardiogen and Clinvar	Long QT syndrome|not provided	Long QT syndrome	Pathogenic (PM1 PM2 PP3 PP5 PS3)	5	0.444166	0.203106	0	0.647273	1.75	[3, 0]	[0, 0]	0.326592	2.25	{'I31': 0.9463559687137604, 'I30': 0.9463559687137604, 'I42': 0.9463559687137604, 'V41': 0.9463559687137604, 'M60': 0.9463559687137604, 'C44': 0.9463559687137604}	6	{'I31': 0.9463559687137604, 'I30': 0.9463559687137604, 'I42': 0.9463559687137604, 'V41': 0.9463559687137604, 'C44': 0.9463559687137604}	5	0.618144	6	5	0.328212	6	5										0.78863	1.76249	3.25	0.9688	likely_pathogenic
Y43D	2	PAS	c.127T>G	NM_000238.4(KCNH2):c.127T>G (p.Tyr43Asp)	Clinvar	Short QT syndrome type 1	NA	Pathogenic	5	0.404027	0.60966	0.5	1.51369	2.75	[0, 0, 0]	[0, 0, 0]	0	2.75	{'I19': 0.33139999210834503, 'C44': 0.4409879893064499, 'I30': 0.4409879893064499, 'I42': 0.4409879893064499, 'V41': 0.4409879893064499, 'M60': 0.4409879893064499, 'I31': 0.4409879893064499}	7	{'I19': 0.33139999210834503, 'C44': 0.4409879893064499, 'I30': 0.4409879893064499, 'I42': 0.4409879893064499, 'V41': 0.4409879893064499, 'I31': 0.4409879893064499}	6	0.209714	7	6	0.121686	7	6	0.109588	6	5							0.37538	1.88907	3.25	0.9991	likely_pathogenic
C44F	2	PAS	c.131_132delinsTT; c.131G>T	NM_000238.4(KCNH2):c.131_132delinsTT; c.131G>T (p.Cys44Phe)	Cardiogen and Clinvar	Congenital long QT syndrome	Long QT syndrome	Likely pathogenic (PM2 PP3 PS3)	4	0.379819	0.200434	0	0.580253	1.75	[20, 28, 27]	[6, 7, 16]	1	3	{'R56': 0.7930079996585846, 'V59': 0.5947390049695969, 'F48': 0.7930079996585846, 'C49': 0.7930079996585846, 'Y54': 0.19826899468898773, 'N45': 0.7930079996585846, 'Y43': 0.7930079996585846, 'C52': 0.7930079996585846, 'I30': 0.7930079996585846}	9	{'R56': 0.7930079996585846, 'V59': 0.5947390049695969, 'C49': 0.7930079996585846, 'Y54': 0.19826899468898773, 'N45': 0.7930079996585846, 'Y43': 0.7930079996585846, 'I30': 0.7930079996585846}	7	0.412288	8	6	0.198269	8	6	0.182451	8	6							0.594756	2.17501	3.75	0.9984	likely_pathogenic
C44W	2	PAS	c.132C>G	NM_000238.4(KCNH2):c.132C>G (p.Cys44Trp)	Clinvar	Congenital long QT syndrome	NA	not provided	3	0.619282	0.225511	0	0.844793	2	[37, 31, 48, 39]	[33, 4, 33, 7]	1	3.25	{'R56': 0.5704419910907745, 'V59': 0.4608359932899475, 'F48': 0.5704419910907745, 'C49': 0.5704419910907745, 'S55': 0.24196799099445343, 'Y54': 0.24196799099445343, 'N45': 0.5704419910907745, 'Y43': 0.5704419910907745, 'C52': 0.5704419910907745, 'I30': 0.43807999789714813}	10	{'R56': 0.5704419910907745, 'V59': 0.4608359932899475, 'C49': 0.5704419910907745, 'S55': 0.24196799099445343, 'Y54': 0.24196799099445343, 'N45': 0.5704419910907745, 'Y43': 0.5704419910907745, 'I30': 0.43807999789714813}	8	0.214534	8	6	0.132362	9	7	0.11394	8	6	0.109606	9	7				0.434553	2.27935	3.75	0.9998	likely_pathogenic
C44Y	2	PAS	c.131G>A	NM_000238.4(KCNH2):c.131G>A (p.Cys44Tyr)	Clinvar	not provided|Long QT syndrome	NA	Conflicting classifications of pathogenicity	3	0.444166	0.203106	0	0.647273	1.75	[27, 39, 39]	[10, 12, 35]	1	3	{'R56': 0.8110809922218323, 'V59': 0.17128300666809082, 'F48': 0.8110809922218323, 'C49': 0.8110809922218323, 'N45': 0.8110809922218323, 'Y43': 0.8110809922218323, 'C52': 0.8110809922218323, 'I30': 0.8110809922218323, 'F29': 0.18499499559402466}	9	{'R56': 0.8110809922218323, 'V59': 0.17128300666809082, 'C49': 0.8110809922218323, 'N45': 0.8110809922218323, 'Y43': 0.8110809922218323, 'I30': 0.8110809922218323, 'F29': 0.18499499559402466}	7	0.454803	7	5	0.184995	8	6	0.171283	8	6							0.592068	2.23934	3.75	0.9996	likely_pathogenic
N45K	2	PAS	c.135C>A	NM_000238.4(KCNH2):c.135C>G (p.Asn45Lys)	Cardiogen and Clinvar	Long QT syndrome	not provided	Likely pathogenic (PM1 PM2 PP3 PS3)	4	0.35314	0.207167	0.5	1.06031	2.25	[7, 35]	[2, 4]	1	3.5	{'F22': 0.31126800179481506, 'F48': 0.41589999943971634, 'C49': 0.41589999943971634, 'I19': 0.41589999943971634, 'G47': 0.41589999943971634, 'C44': 0.41589999943971634, 'E23': 0.31126800179481506, 'F29': 0.41589999943971634, 'Y43': 0.41589999943971634, 'D46': 0.41589999943971634}	10	{'C49': 0.41589999943971634, 'I19': 0.41589999943971634, 'G47': 0.41589999943971634, 'C44': 0.41589999943971634, 'F29': 0.41589999943971634, 'Y43': 0.41589999943971634}	6	0.311268	10	6	0.104632	8	6										0.265235	2.32554	3.75	0.9992	likely_pathogenic
N45T	2	PAS	c.134A>C	NM_000238.4(KCNH2):c.134A>C (p.Asn45Thr)	Clinvar	Long QT syndrome	NA	Uncertain significance	3	0.0495444	0.275041	0	0.324585	1.5	[1]	[0]	0.5	2	{'F48': 0.9699079990386963, 'C49': 0.9699079990386963, 'D46': 0.9699079990386963, 'G47': 0.9699079990386963, 'C44': 0.9699079990386963, 'Y43': 0.9699079990386963, 'F29': 0.9699079990386963}	7	{'C49': 0.9699079990386963, 'G47': 0.9699079990386963, 'C44': 0.9699079990386963, 'Y43': 0.9699079990386963, 'F29': 0.9699079990386963}	5	0.969908	7	5													0.692791	1.51738	2.75	0.8847	likely_pathogenic
N45Y	2	PAS	c.133A>T	NM_000238.4(KCNH2):c.133A>T (p.Asn45Tyr)	Clinvar	Congenital long QT syndrome	NA	not provided	3	0.407537	0.361415	0	0.768953	2	[23, 39, 47, 32]	[3, 6, 4, 5]	1	3.25	{'R27': 0.1883459985256195, 'F48': 0.82744500041008, 'C49': 0.82744500041008, 'I19': 0.6390990018844604, 'G47': 0.82744500041008, 'C44': 0.82744500041008, 'K28': 0.1883459985256195, 'Y43': 0.82744500041008, 'F29': 0.82744500041008, 'D46': 0.82744500041008}	10	{'C49': 0.82744500041008, 'I19': 0.6390990018844604, 'G47': 0.82744500041008, 'C44': 0.82744500041008, 'K28': 0.1883459985256195, 'Y43': 0.82744500041008, 'F29': 0.82744500041008}	7	0.353165	8	6	0.188346	9	6	0.1601	8	6	0.125834	8	6				0.604888	2.37384	4	0.9963	likely_pathogenic
D46E	2	PAS	c.138C>G	NM_000238.4(KCNH2):c.138C>G (p.Asp46Glu)	Clinvar	Cardiac arrhythmia|Long QT syndrome|Cardiovascular phenotype	NA	Uncertain significance	3	0.153146	0.120305	0	0.273452	1.25	[0]	[0]	0	1.25	{'N45': 0.11851900070905685, 'E50': 0.11851900070905685, 'F48': 0.11851900070905685, 'C49': 0.11851900070905685}	4	{'N45': 0.11851900070905685, 'C49': 0.11851900070905685}	2	0.118519	4	2													0.0592595	0.332711	1.5	0.5498	ambiguous	0.615	likely_pathogenic
D46G	2	PAS	c.137A>G	NM_000238.4(KCNH2):c.137A>G (p.Asp46Gly)	Clinvar	not provided|Long QT syndrome	NA	Uncertain significance	3	0.431196	0.45531	0.5	1.38651	2.75	no rotamers	no rotamers	0	2.75	{}	0	{}	0																0	1.38651	2.75	0.9252	likely_pathogenic
D46N	2	PAS	c.136G>A	NM_000238.4(KCNH2):c.136G>A (p.Asp46Asn)	Clinvar	not provided|Long QT syndrome	NA	Uncertain significance	3	0.0308445	0.18591	0.5	0.716755	1.75	[0, 0, 0]	[0, 0, 0]	0	1.75	{'R56': 0.12909899652004242, 'F48': 0.6760109961032867, 'C49': 0.6760109961032867, 'N45': 0.6760109961032867, 'E50': 0.6760109961032867}	5	{'R56': 0.12909899652004242, 'C49': 0.6760109961032867, 'N45': 0.6760109961032867}	3	0.400682	4	2	0.14623	4	2	0.129099	5	3							0.350915	1.06767	2.25	0.695	likely_pathogenic
G47C	2	PAS	c.139G>T	NM_000238.4(KCNH2):c.139G>T (p.Gly47Cys)	Clinvar	Long QT syndrome 2|not provided	NA	Pathogenic/Likely pathogenic	4/5	0.349652	0.187385	0	0.537036	1.75	[0, 9]	[0, 0]	0.0837723	1.75	{'R27': 0.9226139932870865, 'F48': 0.15457899868488312, 'L51': 0.9226139932870865, 'N45': 0.9226139932870865, 'K28': 0.9226139932870865, 'E50': 0.9226139932870865}	6	{'L51': 0.9226139932870865, 'N45': 0.9226139932870865, 'K28': 0.9226139932870865}	3	0.768035	5	3	0.154579	6	3										0.53811	1.15892	2.5	0.7582	likely_pathogenic
G47R	2	PAS	c.139G>C	NM_000238.4(KCNH2):c.139G>C (p.Gly47Arg)	Clinvar	Cardiovascular phenotype|Long QT syndrome	NA	Uncertain significance	3	0.886396	0.443689	0.5	1.83008	3.25	[13]	[3]	1	4.5	{'Q25': 0.12381000071763992, 'S26': 0.12381000071763992, 'R27': 0.12381000071763992, 'K28': 0.12381000071763992, 'N45': 0.12381000071763992, 'L51': 0.12381000071763992, 'E50': 0.12381000071763992}	7	{'S26': 0.12381000071763992, 'K28': 0.12381000071763992, 'N45': 0.12381000071763992, 'L51': 0.12381000071763992}	4	0.12381	7	4													0.0707486	2.90083	4.5	0.8159	likely_pathogenic
G47V	2	PAS	c.140G>T	NM_000238.4(KCNH2):c.140G>T (p.Gly47Val)	Clinvar	Short QT syndrome type 1	NA	Pathogenic	5	0.486544	0.316345	0	0.802889	2	[1, 15, 12]	[0, 1, 1]	0.764491	3	{'R27': 0.5289819985628128, 'F48': 0.5289819985628128, 'L51': 0.9999999850988388, 'N45': 0.9999999850988388, 'K28': 0.9999999850988388, 'E50': 0.9999999850988388}	6	{'L51': 0.9999999850988388, 'N45': 0.9999999850988388, 'K28': 0.9999999850988388}	3	0.471018	4	3	0.304802	6	3	0.22418	6	3							0.617754	2.18513	3.75	0.794	likely_pathogenic
C49F	2	PAS	c.146G>T	NM_000238.4(KCNH2):c.146G>T (p.Cys49Phe)	Clinvar	Long QT syndrome 2	NA	Likely pathogenic	4	0.379819	0.200434	0	0.580253	1.75	[8, 10, 13, 13]	[0, 0, 0, 2]	0.574482	2.5	{'R56': 0.6024100109934807, 'V59': 0.17282800376415253, 'S55': 0.7078550085425377, 'Y54': 0.7078550085425377, 'C44': 0.6024100109934807, 'N45': 0.7078550085425377, 'L51': 0.7078550085425377, 'G53': 0.7078550085425377, 'C52': 0.7078550085425377, 'D46': 0.7078550085425377}	10	{'R56': 0.6024100109934807, 'V59': 0.17282800376415253, 'S55': 0.7078550085425377, 'Y54': 0.7078550085425377, 'C44': 0.6024100109934807, 'N45': 0.7078550085425377, 'L51': 0.7078550085425377, 'G53': 0.7078550085425377}	8	0.305121	9	7	0.172828	10	8	0.124461	9	7	0.105445	7	5				0.5477	1.70244	3	0.9972	likely_pathogenic
C49R	2	PAS	c.145T>C	NM_000238.4(KCNH2):c.145T>C (p.Cys49Arg)	Cardiogen	-	not provided	Pathogenic (PM1 PM2 PM5 PP3 PS3)	5	0.481547	0.543417	0.5	1.52496	2.75	[10]	[9]	1	4	{'R56': 0.1502169966697693, 'S55': 0.1502169966697693, 'Y54': 0.1502169966697693, 'C44': 0.1502169966697693, 'N45': 0.1502169966697693, 'L51': 0.1502169966697693, 'G53': 0.1502169966697693, 'C52': 0.1502169966697693, 'D46': 0.1502169966697693}	9	{'R56': 0.1502169966697693, 'S55': 0.1502169966697693, 'Y54': 0.1502169966697693, 'C44': 0.1502169966697693, 'N45': 0.1502169966697693, 'L51': 0.1502169966697693, 'G53': 0.1502169966697693}	7	0.150217	9	7													0.116835	2.6418	4.25	0.9978	likely_pathogenic
C49W	2	PAS	c.147C>G	NM_000238.4(KCNH2):c.147C>G (p.Cys49Trp)	Clinvar	not provided	NA	Pathogenic	5	0.619282	0.225511	0	0.844793	2	[23, 12]	[4, 1]	1	3.25	{'R56': 0.2906720042228699, 'V59': 0.2906720042228699, 'S55': 0.2906720042228699, 'Y54': 0.4294620007276535, 'C44': 0.2906720042228699, 'N45': 0.4294620007276535, 'L51': 0.4294620007276535, 'E50': 0.13878999650478363, 'G53': 0.4294620007276535, 'C52': 0.4294620007276535, 'D46': 0.4294620007276535}	11	{'R56': 0.2906720042228699, 'V59': 0.2906720042228699, 'S55': 0.2906720042228699, 'Y54': 0.4294620007276535, 'C44': 0.2906720042228699, 'N45': 0.4294620007276535, 'L51': 0.4294620007276535, 'G53': 0.4294620007276535}	8	0.290672	10	8	0.13879	7	4										0.311846	2.15664	3.5	0.9991	likely_pathogenic
C49Y	2	PAS	c.146G>A	NM_000238.4(KCNH2):c.146G>A (p.Cys49Tyr)	Clinvar	Congenital long QT syndrome	NA	not provided	3	0.444166	0.203106	0	0.647273	1.75	[6, 16, 19]	[0, 0, 1]	0.605633	2.5	{'R56': 0.603562980890274, 'V59': 0.4760509878396988, 'S55': 0.603562980890274, 'Y54': 0.603562980890274, 'C44': 0.603562980890274, 'N45': 0.603562980890274, 'L51': 0.603562980890274, 'G53': 0.603562980890274, 'C52': 0.603562980890274, 'D46': 0.603562980890274}	10	{'R56': 0.603562980890274, 'V59': 0.4760509878396988, 'S55': 0.603562980890274, 'Y54': 0.603562980890274, 'C44': 0.603562980890274, 'N45': 0.603562980890274, 'L51': 0.603562980890274, 'G53': 0.603562980890274}	8	0.304974	10	8	0.171077	10	8	0.127512	9	7							0.480017	1.73292	3	0.9991	likely_pathogenic
E50D	2	PAS	c.150G>T	NM_000238.4(KCNH2):c.150G>T (p.Glu50Asp)	Clinvar	Long QT syndrome|Cardiovascular phenotype	NA	Uncertain significance	3	0.153146	0.120305	0	0.273452	1.25	[0, 0, 0]	[0, 0, 0]	0	1.25	{'F48': 0.7535420134663582, 'D46': 0.7535420134663582, 'G47': 0.7535420134663582, 'L51': 0.7535420134663582}	4	{'G47': 0.7535420134663582, 'L51': 0.7535420134663582}	2	0.466446	4	2	0.182869	4	2	0.104227	4	2							0.376771	0.650223	1.75	0.104	likely_benign
E50G	2	PAS	c.149A>G	NM_000238.4(KCNH2):c.149A>G (p.Glu50Gly)	Cardiogen	-	Long QT syndrome	Uncertain significance (PM1 PM2 PP3)	3	0.58319	0.409386	0.5	1.49258	2.75	no rotamers	no rotamers	0	2.75	{}	0	{}	0																0	1.49258	2.75	0.1559	likely_benign
E50K	2	PAS	c.148G>A	NM_000238.4(KCNH2):c.148G>A (p.Glu50Lys)	Clinvar	Long QT syndrome	NA	Uncertain significance	3	0.203085	0.0736928	1	1.27678	2.5	[0]	[0]	0	2.5	{'D46': 0.28960099816322327, 'G47': 0.28960099816322327, 'L51': 0.28960099816322327, 'F48': 0.28960099816322327}	4	{'G47': 0.28960099816322327, 'L51': 0.28960099816322327}	2	0.289601	4	2													0.1448	1.42158	2.75	0.1838	likely_benign
E50Q	2	PAS	c.148G>C	NM_000238.4(KCNH2):c.148G>C (p.Glu50Gln)	Clinvar	Long QT syndrome	NA	Uncertain significance	3	0.0299251	0.12937	0.5	0.659295	1.75	[0, 0, 0]	[0, 0, 0]	0	1.75	{'F48': 0.25142499804496765, 'D46': 0.25142499804496765, 'G47': 0.25142499804496765, 'L51': 0.25142499804496765}	4	{'G47': 0.25142499804496765, 'L51': 0.25142499804496765}	2	0.093664	4	2	0.078897	4	2	0.078864	4	2							0.125712	0.785008	2	0.0911	likely_benign
L51P	2	PAS	c.152T>C	NM_000238.4(KCNH2):c.152T>C (p.Leu51Pro)	Clinvar	Long QT syndrome	NA	Uncertain significance	3	0.221559	0.599632	0	0.821191	2	[6, 8]	[0, 0]	0.5	2.5	{'F48': 1.0000000149011612, 'C49': 1.0000000149011612, 'G47': 1.0000000149011612, 'K28': 0.805512011051178, 'E50': 1.0000000149011612, 'C52': 1.0000000149011612, 'R100': 1.0000000149011612}	7	{'C49': 1.0000000149011612, 'G47': 1.0000000149011612, 'K28': 0.805512011051178, 'R100': 1.0000000149011612}	4	0.805512	7	4	0.194488	6	3										0.557537	1.87873	3.25	0.9914	likely_pathogenic
C52W	2	PAS	c.156C>G	NM_000238.4(KCNH2):c.156C>G (p.Cys52Trp)	Clinvar	Long QT syndrome	NA	Uncertain significance	3	0.619282	0.225511	0	0.844793	2	[13, 64]	[2, 36]	1	3.25	{'F48': 0.39154501259326935, 'Y54': 0.39154501259326935, 'L51': 0.39154501259326935, 'G53': 0.11138699948787689, 'Y99': 0.39154501259326935, 'F98': 0.28015801310539246, 'F68': 0.11138699948787689, 'L69': 0.39154501259326935, 'R100': 0.39154501259326935, 'K101': 0.39154501259326935, 'F106': 0.28015801310539246}	11	{'Y54': 0.39154501259326935, 'L51': 0.39154501259326935, 'G53': 0.11138699948787689, 'Y99': 0.39154501259326935, 'F98': 0.28015801310539246, 'F68': 0.11138699948787689, 'L69': 0.39154501259326935, 'R100': 0.39154501259326935, 'K101': 0.39154501259326935, 'F106': 0.28015801310539246}	10	0.280158	9	8	0.111387	9	8										0.34804	2.19283	3.75	0.9751	likely_pathogenic
C52Y	2	PAS	c.155G>A	NM_000238.4(KCNH2):c.155G>A (p.Cys52Tyr)	Cardiogen	-	Long QT syndrome	Likely pathogenic (PM1 PM2 PP3 PS3)	4	0.444166	0.203106	0	0.647273	1.75	[5, 26, 6, 9]	[0, 3, 0, 1]	0.695141	2.75	{'F48': 0.7526310160756111, 'Y54': 0.7526310160756111, 'L51': 0.7526310160756111, 'Y99': 0.17396900057792664, 'F98': 0.5786620154976845, 'L69': 0.7526310160756111, 'F68': 0.17396900057792664, 'F129': 0.5786620154976845, 'R100': 0.7526310160756111, 'K101': 0.7526310160756111, 'F106': 0.4588930159807205}	11	{'Y54': 0.7526310160756111, 'L51': 0.7526310160756111, 'Y99': 0.17396900057792664, 'F98': 0.5786620154976845, 'L69': 0.7526310160756111, 'F68': 0.17396900057792664, 'R100': 0.7526310160756111, 'K101': 0.7526310160756111, 'F106': 0.4588930159807205}	9	0.294331	9	7	0.173969	8	7	0.164562	9	7	0.119769	8	6				0.598966	1.94138	3.25	0.9775	likely_pathogenic
G53C	2	PAS	c.157G>T	NM_000238.4(KCNH2):c.157G>T (p.Gly53Cys)	Clinvar	Cardiovascular phenotype|Long QT syndrome	NA	Conflicting classifications of pathogenicity	3	0.349652	0.187385	0	0.537036	1.75	[0]	[0]	0	1.75	{'C52': 0.8840709924697876, 'R100': 0.8840709924697876, 'K101': 0.8840709924697876, 'C49': 0.8840709924697876}	4	{'R100': 0.8840709924697876, 'K101': 0.8840709924697876, 'C49': 0.8840709924697876}	3	0.884071	4	3													0.663053	1.20009	2.5	0.9359	likely_pathogenic
G53D	2	PAS	c.158G>A	NM_000238.4(KCNH2):c.158G>A (p.Gly53Asp)	Clinvar	not provided	NA	Pathogenic	5	0.431196	0.45531	0.5	1.38651	2.75	[1, 3, 1]	[0, 0, 0]	0.5	3.25	{'C49': 0.7587290108203888, 'C52': 0.7587290108203888, 'D102': 0.7587290108203888, 'R100': 0.7587290108203888, 'K101': 0.7587290108203888}	5	{'C49': 0.7587290108203888, 'D102': 0.7587290108203888, 'R100': 0.7587290108203888, 'K101': 0.7587290108203888}	4	0.388594	5	4	0.224662	5	4	0.145473	5	4							0.606983	2.49349	4	0.9441	likely_pathogenic
G53R	2	PAS	c.157G>C	NM_000238.4(KCNH2):c.157G>C (p.Gly53Arg)	Clinvar	Congenital long QT syndrome|not provided|Cardiac arrhythmia|Cardiovascular phenotype	NA	Pathogenic/Likely pathogenic	4/5	0.886396	0.443689	0.5	1.83008	3.25	[29, 26, 4, 30]	[23, 9, 0, 5]	0.893496	4.25	{'C49': 0.5636629983782768, 'C52': 0.5636629983782768, 'D102': 0.5636629983782768, 'G103': 0.4435979947447777, 'R100': 0.5636629983782768, 'K101': 0.5636629983782768, 'S104': 0.27459800243377686}	7	{'C49': 0.5636629983782768, 'D102': 0.5636629983782768, 'R100': 0.5636629983782768, 'K101': 0.5636629983782768}	4	0.170382	6	4	0.154533	7	4	0.120065	6	4	0.118683	6	4				0.361058	3.08464	4.75	0.9582	likely_pathogenic
G53S	2	PAS	c.157G>A	NM_000238.4(KCNH2):c.157G>A (p.Gly53Ser)	Cardiogen and Clinvar	Congenital long QT syndrome	Long QT syndrome	Pathogenic (PM1 PM2 PM5 PP3 PS3)	5	0.293027	0.0344472	0	0.327475	1.5	[1, 0]	[0, 0]	0.344062	1.75	{'C49': 0.9576449990272522, 'R100': 0.2986670136451721, 'K101': 0.9576449990272522, 'C52': 0.9576449990272522}	4	{'C49': 0.9576449990272522, 'R100': 0.2986670136451721, 'K101': 0.9576449990272522}	3	0.658978	3	2	0.298667	4	3										0.663319	1.33486	2.5	0.6488	likely_pathogenic
Y54H	2	PAS	c.160T>C	NM_000238.4(KCNH2):c.160T>C (p.Tyr54His)	Clinvar	Long QT syndrome|Long QT syndrome 2|Cardiovascular phenotype	NA	Conflicting classifications of pathogenicity	3	0.182949	0.346094	0.5	1.02904	2.25	[0, 28]	[0, 4]	0.482023	2.75	{'V59': 0.3786830008029938, 'E58': 0.18253399431705475, 'C49': 0.3786830008029938, 'S55': 0.18253399431705475, 'A57': 0.18253399431705475, 'C52': 0.3786830008029938, 'K101': 0.3786830008029938}	7	{'V59': 0.3786830008029938, 'E58': 0.18253399431705475, 'C49': 0.3786830008029938, 'S55': 0.18253399431705475, 'K101': 0.3786830008029938}	5	0.196149	4	3	0.182534	7	5										0.277493	1.78856	3.25	0.9019	likely_pathogenic
Y54S	2	PAS	c.161A>C	NM_000238.4(KCNH2):c.161A>C (p.Tyr54Ser)	Clinvar	not provided	NA	Likely pathogenic	4	0.542196	0.121528	0	0.663724	1.75	[0, 0, 0]	[0, 0, 0]	0	1.75	{'V59': 0.9999999850988388, 'E58': 0.2378859966993332, 'C49': 0.9999999850988388, 'S55': 0.2378859966993332, 'C52': 0.9999999850988388, 'K101': 0.9999999850988388}	6	{'V59': 0.9999999850988388, 'E58': 0.2378859966993332, 'C49': 0.9999999850988388, 'S55': 0.2378859966993332, 'K101': 0.9999999850988388}	5	0.490246	4	3	0.271868	4	3	0.237886	6	5							0.769824	1.43355	2.75	0.986	likely_pathogenic
S55L	2	PAS	c.164C>T	NM_000238.4(KCNH2):c.164C>T (p.Ser55Leu)	Clinvar	Long QT syndrome|not provided|Cardiovascular phenotype	NA	Conflicting classifications of pathogenicity	3	0.353076	0.455782	0	0.808857	2	[0]	[0]	0	2	{'R56': 0.9024649858474731, 'V59': 0.9024649858474731, 'E58': 0.9024649858474731, 'C49': 0.9024649858474731}	4	{'R56': 0.9024649858474731, 'V59': 0.9024649858474731, 'E58': 0.9024649858474731, 'C49': 0.9024649858474731}	4	0.902465	4	4													0.902465	1.71132	3	0.5909	likely_pathogenic
S55W	2	PAS	c.164C>G	NM_000238.4(KCNH2):c.164C>G (p.Ser55Trp)	Clinvar	Long QT syndrome	NA	Uncertain significance	3	0.706973	0.211601	0	0.918574	2	[0, 0]	[0, 0]	0	2	{'V59': 0.36344101279973984, 'E58': 0.36344101279973984, 'C49': 0.36344101279973984, 'R56': 0.36344101279973984, 'K101': 0.10283800214529037}	5	{'V59': 0.36344101279973984, 'E58': 0.36344101279973984, 'C49': 0.36344101279973984, 'R56': 0.36344101279973984, 'K101': 0.10283800214529037}	5	0.260603	4	4	0.102838	5	5										0.363441	1.28201	2.5	0.9418	likely_pathogenic
R56L	2	PAS	c.167G>T	NM_000238.4(KCNH2):c.167G>T (p.Arg56Leu)	Cardiogen and Clinvar	not provided|Long QT syndrome	Long QT syndrome	Pathogenic (PM1 PM2 PM5 PP3 PS3)	5	0.240293	0.786133	0.5	1.52643	2.75	[1, 5]	[1, 1]	1	4	{'V59': 0.965503990650177, 'E58': 0.965503990650177, 'S55': 0.965503990650177, 'C44': 0.965503990650177, 'M60': 0.965503990650177}	5	{'V59': 0.965503990650177, 'E58': 0.965503990650177, 'S55': 0.965503990650177, 'C44': 0.965503990650177}	4	0.66853	5	4	0.296974	5	4										0.772403	3.29883	5	0.9955	likely_pathogenic				R56L	-95.6734	1.90441	86
R56P	2	PAS	c.167G>C	NM_000238.4(KCNH2):c.167G>C (p.Arg56Pro)	Clinvar	Cardiovascular phenotype	NA	Uncertain significance	3	0.449704	0.264971	0.5	1.21467	2.5	[0, 0]	[0, 0]	0	2.5	{'V59': 1.0, 'E58': 1.0, 'S55': 1.0, 'C44': 1.0, 'M60': 1.0, 'A57': 0.4841949939727783}	6	{'V59': 1.0, 'E58': 1.0, 'S55': 1.0, 'C44': 1.0}	4	0.515805	5	4	0.484195	6	4										0.735441	1.95012	3.25	0.9884	likely_pathogenic
R56Q	2	PAS	c.167G>A	NM_000238.4(KCNH2):c.167G>A (p.Arg56Gln)	Clinvar	Long QT syndrome	NA	Likely pathogenic	4	0.267642	0.101669	0.5	0.869311	2	[0, 0, 10]	[0, 0, 2]	0.301684	2.5	{'V59': 0.2594369947910309, 'E58': 0.2594369947910309, 'S55': 0.2594369947910309, 'C44': 0.2594369947910309, 'M60': 0.2594369947910309}	5	{'V59': 0.2594369947910309, 'E58': 0.2594369947910309, 'S55': 0.2594369947910309, 'C44': 0.2594369947910309}	4	0.09902	5	4	0.082149	5	4	0.078268	5	4							0.20755	1.37854	2.75	0.9814	likely_pathogenic
R56W	2	PAS	c.166C>T	NM_000238.4(KCNH2):c.166C>T (p.Arg56Trp)	Clinvar	Long QT syndrome 2	NA	Likely pathogenic	4	0.113604	0.548162	0.5	1.16177	2.5	[19, 10]	[1, 0]	0.764602	3.25	{'V59': 0.39377500116825104, 'E58': 0.39377500116825104, 'S55': 0.39377500116825104, 'C44': 0.39377500116825104, 'N45': 0.20838700234889984, 'Y43': 0.20838700234889984, 'M60': 0.39377500116825104, 'A57': 0.1853879988193512}	8	{'V59': 0.39377500116825104, 'E58': 0.39377500116825104, 'S55': 0.39377500116825104, 'C44': 0.39377500116825104, 'N45': 0.20838700234889984, 'Y43': 0.20838700234889984}	6	0.208387	7	6	0.185388	6	4										0.302209	2.22858	3.75	0.9958	likely_pathogenic
A57P	2	PAS	c.169G>C	NM_000238.4(KCNH2):c.169G>C (p.Ala57Pro)	Clinvar	Long QT syndrome	NA	Uncertain significance	3	0.187558	0.356168	0	0.543726	1.75	[0, 0]	[0, 0]	0	1.75	{'S55': 1.0, 'R56': 1.0, 'E58': 0.18643200397491455}	3	{'S55': 1.0, 'R56': 1.0, 'E58': 0.18643200397491455}	3	0.813568	2	2	0.186432	3	3										1	1.54373	2.75	0.3013	likely_benign
A57S	2	PAS	c.169G>T	NM_000238.4(KCNH2):c.169G>T (p.Ala57Ser)	Clinvar	Long QT syndrome	NA	Uncertain significance	3	0.0560409	0.209795	0	0.265836	1.25	[0, 0, 0]	[0, 0, 0]	0	1.25	{'S55': 0.24391500651836395, 'E58': 0.24391500651836395}	2	{'S55': 0.24391500651836395, 'E58': 0.24391500651836395}	2	0.497593	0	0	0.258492	0	0	0.243915	2	2							0.243915	0.509751	1.5	0.1314	likely_benign
A57T	2	PAS	c.169G>A	NM_000238.4(KCNH2):c.169G>A (p.Ala57Thr)	Clinvar	Long QT syndrome	NA	Uncertain significance	3	0.177806	0.181598	0	0.359404	1.5	[0, 0]	[0, 0]	0	1.5	{'S55': 0.1137159988284111, 'E58': 0.1137159988284111}	2	{'S55': 0.1137159988284111, 'E58': 0.1137159988284111}	2	0.877922	0	0	0.113716	2	2										0.113716	0.47312	1.5	0.3325	likely_benign
A57V	2	PAS	c.170C>T	NM_000238.4(KCNH2):c.170C>T (p.Ala57Val)	Clinvar	Long QT syndrome|not provided	NA	Conflicting classifications of pathogenicity	3	0.268457	0.150648	0	0.419105	1.5	[0]	[0]	0	1.5	{}	0	{}	0	0.939144	0	0													0	0.419105	1.5	0.3767	ambiguous	0.538	likely_pathogenic
E58A	2	PAS	c.173A>C	NM_000238.4(KCNH2):c.173A>C (p.Glu58Ala)	Clinvar	Congenital long QT syndrome	NA	not provided	3	0.343778	0.595915	0.5	1.43969	2.75	no rotamers	no rotamers	0	2.75	{}	0	{}	0																0	1.43969	2.75	0.8324	likely_pathogenic
E58D	2	PAS	c.174G>C	NM_000238.4(KCNH2):c.174G>C (p.Glu58Asp)	Clinvar	Congenital long QT syndrome	NA	not provided	3	0.153146	0.120305	0	0.273452	1.25	[0, 0, 0]	[0, 0, 0]	0	1.25	{'R62': 0.7226739972829819, 'S55': 0.3429969996213913, 'R56': 0.7226739972829819}	3	{'S55': 0.3429969996213913, 'R56': 0.7226739972829819}	2	0.379677	2	1	0.240328	3	2	0.102669	3	2							0.418503	0.691955	1.75	0.4223	ambiguous	0.659	likely_pathogenic
E58G	2	PAS	c.173A>G	NM_000238.4(KCNH2):c.173A>G (p.Glu58Gly)	Clinvar	not provided	NA	Likely pathogenic	4	0.58319	0.409386	0.5	1.49258	2.75	no rotamers	no rotamers	0	2.75	{}	0	{}	0																0	1.49258	2.75	0.9573	likely_pathogenic
E58K	2	PAS	c.172G>A	NM_000238.4(KCNH2):c.172G>A (p.Glu58Lys)	Cardiogen and Clinvar	not provided|Long QT syndrome	Long QT syndrome	Pathogenic (PM1 PM2 PM5 PP3 PP5 PS3)	5	0.203085	0.0736928	1	1.27678	2.5	[0, 11]	[0, 1]	0.386222	3	{'R62': 0.37894999980926514, 'R56': 0.37894999980926514, 'Y54': 0.37894999980926514, 'K101': 0.23259100317955017}	4	{'R56': 0.37894999980926514, 'Y54': 0.37894999980926514, 'K101': 0.23259100317955017}	3	0.232591	4	3	0.146359	3	2										0.272016	1.93502	3.25	0.9796	likely_pathogenic
E58Q	2	PAS	c.172G>C	NM_000238.4(KCNH2):c.172G>C (p.Glu58Gln)	Clinvar	Long QT syndrome	NA	Uncertain significance	3	0.0299251	0.12937	0.5	0.659295	1.75	[0, 0, 1]	[0, 0, 0]	0.153086	2	{'R62': 0.24468600004911423, 'Y54': 0.16386999934911728, 'R56': 0.24468600004911423}	3	{'Y54': 0.16386999934911728, 'R56': 0.24468600004911423}	2	0.088954	3	2	0.080816	2	1	0.074916	3	2							0.149655	0.962036	2.25	0.7078	likely_pathogenic
V59A	2	PAS	c.176T>C	NM_000238.4(KCNH2):c.176T>C (p.Val59Ala)	Clinvar	Long QT syndrome 2	NA	Likely pathogenic	4	0.268457	0.150648	0	0.419105	1.5	no rotamers	no rotamers	0	1.5	{}	0	{}	0																0	0.419105	1.5	0.9737	likely_pathogenic
V59E	2	PAS	c.176T>A	NM_000238.4(KCNH2):c.176T>A (p.Val59Glu)	Cardiogen	-	Long QT syndrome	Pathogenic (PM1 PM2 PP3 PS2 PS3)	5	0.0657784	0.766261	0.5	1.33204	2.5	[0]	[0]	0	2.5	{'R62': 0.12023799866437912, 'F48': 0.12023799866437912, 'S55': 0.12023799866437912, 'Y54': 0.12023799866437912, 'C44': 0.12023799866437912, 'R56': 0.12023799866437912, 'C52': 0.12023799866437912}	7	{'S55': 0.12023799866437912, 'Y54': 0.12023799866437912, 'C44': 0.12023799866437912, 'R56': 0.12023799866437912}	4	0.120238	7	4													0.0687074	1.40075	2.75	0.9967	likely_pathogenic
V59G	2	PAS	c.176T>G	NM_000238.4(KCNH2):c.176T>G (p.Val59Gly)	Cardiogen	-	not provided	Likely pathogenic (PM1 PM2 PP3 PS3)	4	0.486544	0.316345	0	0.802889	2	no rotamers	no rotamers	0	2	{}	0	{}	0																0	0.802889	2	0.9772	likely_pathogenic
M60I	2	PAS	c.180G>A	NM_000238.4(KCNH2):c.180G>A (p.Met60Ile)	Clinvar	Long QT syndrome	NA	Uncertain significance	3	0.0257182	0.113826	0	0.139544	1.25	[0, 0, 0, 0]	[0, 0, 0, 0]	0	1.25	{'C44': 0.6967150121927261, 'R56': 0.9239130169153214, 'V41': 0.5942050069570541, 'Q61': 0.9239130169153214, 'A57': 0.5569060146808624}	5	{'C44': 0.6967150121927261, 'R56': 0.9239130169153214, 'V41': 0.5942050069570541}	3	0.329708	4	2	0.250182	4	3	0.227198	4	2	0.116825	4	3				0.553708	0.693252	1.75	0.9957	likely_pathogenic
Q61R	2	PAS	c.182A>G	NM_000238.4(KCNH2):c.182A>G (p.Gln61Arg)	Clinvar	Long QT syndrome	NA	Uncertain significance	3	0.267642	0.101669	0.5	0.869311	2	[0, 0, 0]	[0, 0, 0]	0	2	{'A40': 0.38900700956583023, 'V41': 0.38900700956583023, 'M60': 0.38900700956583023, 'R62': 0.38900700956583023}	4	{'V41': 0.38900700956583023}	1	0.175795	4	1	0.11139	4	1	0.101822	4	1							0.0972518	0.966562	2.25	0.9279	likely_pathogenic
R62Q	2	PAS	c.185G>A	NM_000238.4(KCNH2):c.185G>A (p.Arg62Gln)	Clinvar	Long QT syndrome	NA	Uncertain significance	3	0.267642	0.101669	0.5	0.869311	2	[0, 0, 2]	[0, 0, 0]	0.154427	2.25	{'V59': 0.24725200235843658, 'E58': 0.24725200235843658, 'A40': 0.24725200235843658, 'V41': 0.24725200235843658, 'M60': 0.24725200235843658, 'Q61': 0.24725200235843658, 'P63': 0.24725200235843658, 'F68': 0.16012800484895706}	8	{'V59': 0.24725200235843658, 'E58': 0.24725200235843658, 'V41': 0.24725200235843658, 'F68': 0.16012800484895706}	4	0.087124	7	3	0.083763	8	4	0.076365	8	4							0.117403	1.14114	2.5	0.0944	likely_benign
P63H	2	PAS	c.188C>A	NM_000238.4(KCNH2):c.188C>A (p.Pro63His)	Clinvar	Long QT syndrome|not provided|Cardiovascular phenotype	NA	Conflicting classifications of pathogenicity	3	0.226742	0.109671	0.5	0.836413	2	[6, 7]	[0, 0]	0.5	2.5	{'C39': 0.4740249961614609, 'N38': 0.4740249961614609, 'R62': 0.4740249961614609, 'C64': 0.4740249961614609, 'T65': 0.4740249961614609, 'C66': 0.4740249961614609}	6	{'C64': 0.4740249961614609, 'T65': 0.4740249961614609, 'C66': 0.4740249961614609}	3	0.371144	6	3	0.102881	6	3										0.237012	1.57343	3	0.8768	likely_pathogenic
P63L	2	PAS	c.188C>T	NM_000238.4(KCNH2):c.188C>T (p.Pro63Leu)	Clinvar	Long QT syndrome	NA	Uncertain significance	3	0.221559	0.599632	0	0.821191	2	[2, 4]	[0, 0]	0.5	2.5	{'C39': 0.9478110074996948, 'N38': 0.9478110074996948, 'R62': 0.9478110074996948, 'C64': 0.29432499408721924, 'T65': 0.9478110074996948, 'C66': 0.9478110074996948}	6	{'C64': 0.29432499408721924, 'T65': 0.9478110074996948, 'C66': 0.9478110074996948}	3	0.653486	5	2	0.294325	6	3										0.408557	1.72975	3	0.9171	likely_pathogenic
C64W	2	PAS	c.192C>G	NM_000238.4(KCNH2):c.192C>G (p.Cys64Trp)	Clinvar	Congenital long QT syndrome	NA	not provided	3	0.619282	0.225511	0	0.844793	2	[24, 36]	[5, 9]	1	3.25	{'C39': 0.5237800180912018, 'N33': 0.26912200450897217, 'A32': 0.5237800180912018, 'I31': 0.26912200450897217, 'I30': 0.26912200450897217, 'I42': 0.26912200450897217, 'Y43': 0.26912200450897217, 'A40': 0.26912200450897217, 'V41': 0.26912200450897217, 'T65': 0.2546580135822296, 'C66': 0.5237800180912018, 'L127': 0.2546580135822296, 'I82': 0.2546580135822296, 'L86': 0.2546580135822296}	14	{'N33': 0.26912200450897217, 'A32': 0.5237800180912018, 'I31': 0.26912200450897217, 'I30': 0.26912200450897217, 'I42': 0.26912200450897217, 'Y43': 0.26912200450897217, 'V41': 0.26912200450897217, 'T65': 0.2546580135822296, 'C66': 0.5237800180912018, 'I82': 0.2546580135822296, 'L86': 0.2546580135822296}	11	0.269122	10	8	0.254658	7	5										0.397196	2.24199	3.75	0.9959	likely_pathogenic
C64Y	2	PAS	c.191G>A	NM_000238.4(KCNH2):c.191G>A (p.Cys64Tyr)	Cardiogen and Clinvar	Congenital long QT syndrome	Long QT syndrome	Pathogenic (PM1 PM2 PP3 PP5 PS3)	5	0.444166	0.203106	0	0.647273	1.75	[24, 27, 44, 45]	[3, 3, 2, 3]	1	3	{'C39': 0.7402629926800728, 'N33': 0.5599389895796776, 'A32': 0.7402629926800728, 'I31': 0.5599389895796776, 'I30': 0.2924799919128418, 'I42': 0.5599389895796776, 'A40': 0.5599389895796776, 'V41': 0.5599389895796776, 'T65': 0.1803240031003952, 'C66': 0.7402629926800728, 'L86': 0.1803240031003952}	11	{'N33': 0.5599389895796776, 'A32': 0.7402629926800728, 'I31': 0.5599389895796776, 'I30': 0.2924799919128418, 'I42': 0.5599389895796776, 'V41': 0.5599389895796776, 'T65': 0.1803240031003952, 'C66': 0.7402629926800728, 'L86': 0.1803240031003952}	9	0.29248	9	7	0.180324	5	4	0.153515	8	6	0.113944	8	6				0.572338	2.21961	3.75	0.9941	likely_pathogenic
T65P	2	PAS	c.193A>C	NM_000238.4(KCNH2):c.193A>C (p.Thr65Pro)	Cardiogen and Clinvar	Long QT syndrome 2	Long QT syndrome	Pathogenic (PM1 PM2 PP3 PP5 PS3)	5	0.0231806	0.311988	0	0.335168	1.5	[0, 0]	[0, 0]	0	1.5	{'P63': 0.9999999701976776, 'C64': 0.9999999701976776, 'C66': 0.9999999701976776}	3	{'C64': 0.9999999701976776, 'C66': 0.9999999701976776}	2	0.582203	3	2	0.417797	3	2										0.666667	1.00183	2.25	0.3744	ambiguous	0.862	likely_pathogenic
T65S	2	PAS	c.194C>G	NM_000238.4(KCNH2):c.194C>G (p.Thr65Ser)	Clinvar	Long QT syndrome	NA	Uncertain significance	3	0.132794	0.024857	0	0.157651	1.25	[0, 0]	[0, 0]	0	1.25	{'P63': 0.9436429738998413, 'C66': 0.9436429738998413}	2	{'C66': 0.9436429738998413}	1	0.684074	2	1	0.259569	2	1										0.471821	0.629472	1.75	0.1526	likely_benign
C66G	2	PAS	c.196T>G	NM_000238.4(KCNH2):c.196T>G (p.Cys66Gly)	Clinvar	Congenital long QT syndrome	NA	not provided	3	0.349652	0.187385	0	0.537036	1.75	no rotamers	no rotamers	0	1.75	{}	0	{}	0																0	0.537036	1.75	0.8747	likely_pathogenic
C66R	2	PAS	c.196T>C	NM_000238.4(KCNH2):c.196T>C (p.Cys66Arg)	Clinvar	Long QT syndrome	NA	Uncertain significance	3	0.481547	0.543417	0.5	1.52496	2.75	[9, 10, 21]	[2, 1, 3]	1	4	{'V59': 0.20983000099658966, 'F48': 0.2823600023984909, 'I30': 0.2823600023984909, 'R62': 0.10390900075435638, 'P63': 0.3862690031528473, 'C64': 0.3862690031528473, 'T65': 0.3862690031528473, 'H70': 0.3862690031528473, 'F68': 0.20983000099658966, 'F129': 0.17643900215625763, 'L69': 0.3862690031528473}	11	{'V59': 0.20983000099658966, 'I30': 0.2823600023984909, 'C64': 0.3862690031528473, 'T65': 0.3862690031528473, 'H70': 0.3862690031528473, 'F68': 0.20983000099658966, 'L69': 0.3862690031528473}	7	0.176439	8	5	0.105921	9	7	0.103909	8	6							0.270589	2.79555	4.5	0.9976	likely_pathogenic
C66S	2	PAS	c.197G>C	NM_000238.4(KCNH2):c.197G>C (p.Cys66Ser)	Cardiogen	-	not provided	Likely pathogenic (PM1 PM2 PP3 PS3)	4	0.111821	0.206856	0	0	1	[0, 1]	[0, 0]	0.233406	1.25	{'P63': 0.9168630242347717, 'C64': 0.9168630242347717, 'T65': 0.9168630242347717, 'H70': 0.9168630242347717, 'F68': 0.4280030131340027, 'L69': 0.9168630242347717}	6	{'C64': 0.9168630242347717, 'T65': 0.9168630242347717, 'H70': 0.9168630242347717, 'F68': 0.4280030131340027, 'L69': 0.9168630242347717}	5	0.48886	5	4	0.428003	6	5										0.747757	1.29984	2.5	0.9335	likely_pathogenic
C66W	2	PAS	c.198C>G	NM_000238.4(KCNH2):c.198C>G (p.Cys66Trp)	Clinvar	Long QT syndrome	NA	Uncertain significance	3	0.619282	0.225511	0	0.844793	2	[7, 17]	[4, 1]	1	3.25	{'V59': 0.44349899142980576, 'F48': 0.11430399864912033, 'I30': 0.44349899142980576, 'V41': 0.44349899142980576, 'P63': 0.44349899142980576, 'C64': 0.44349899142980576, 'T65': 0.44349899142980576, 'H70': 0.44349899142980576, 'F68': 0.44349899142980576, 'L69': 0.44349899142980576}	10	{'V59': 0.44349899142980576, 'I30': 0.44349899142980576, 'V41': 0.44349899142980576, 'C64': 0.44349899142980576, 'T65': 0.44349899142980576, 'H70': 0.44349899142980576, 'F68': 0.44349899142980576, 'L69': 0.44349899142980576}	8	0.329195	9	8	0.114304	10	8										0.384061	2.22885	3.75	0.997	likely_pathogenic
C66Y	2	PAS	c.197G>A	NM_000238.4(KCNH2):c.197G>A (p.Cys66Tyr)	Cardiogen and Clinvar	Long QT syndrome|Long QT syndrome 2	Long QT syndrome	Likely pathogenic (PM1 PM2 PP3 PS3)	4	0.444166	0.203106	0	0.647273	1.75	[6, 57, 11]	[2, 21, 3]	1	3	{'V59': 0.2967039942741394, 'Y54': 0.24455399811267853, 'I30': 0.42711499333381653, 'V41': 0.42711499333381653, 'P63': 0.6716689914464951, 'C64': 0.6716689914464951, 'T65': 0.6716689914464951, 'H70': 0.6716689914464951, 'F68': 0.6716689914464951, 'L69': 0.6716689914464951, 'L127': 0.2967039942741394}	11	{'V59': 0.2967039942741394, 'Y54': 0.24455399811267853, 'I30': 0.42711499333381653, 'V41': 0.42711499333381653, 'C64': 0.6716689914464951, 'T65': 0.6716689914464951, 'H70': 0.6716689914464951, 'F68': 0.6716689914464951, 'L69': 0.6716689914464951}	9	0.296704	10	8	0.244554	7	6	0.130411	8	7							0.561091	2.20836	3.75	0.9973	likely_pathogenic
D67G	2	PAS	c.200A>G	NM_000238.4(KCNH2):c.200A>G (p.Asp67Gly)	Clinvar	Long QT syndrome	NA	Uncertain significance	3	0.431196	0.45531	0.5	1.38651	2.75	no rotamers	no rotamers	0	2.75	{}	0	{}	0																0	1.38651	2.75	0.3322	likely_benign
F68C	2	PAS	c.203T>G	NM_000238.4(KCNH2):c.203T>G (p.Phe68Cys)	Cardiogen and Clinvar	Long QT syndrome	not provided	Likely pathogenic (PM1 PM2 PP3 PS3)	4	0.379819	0.200434	0	0.580253	1.75	[0, 0]	[0, 0]	0	1.75	{'L69': 0.15457899868488312, 'R62': 0.7680349946022034, 'H70': 0.9226139932870865}	3	{'L69': 0.15457899868488312, 'H70': 0.9226139932870865}	2	0.768035	2	1	0.154579	2	2										0.538596	1.11885	2.25	0.9976	likely_pathogenic
F68L	2	PAS	c.202T>C; c.204C>G	NM_000238.4(KCNH2):c.202T>C; c.204C>G (p.Phe68Leu)	Cardiogen	-	not provided	Pathogenic (PM1 PM2 PP3 PP5 PS3)	5	0.116997	0.0538091	0	0.170806	1.25	[1, 0]	[1, 0]	0.815978	2.25	{'Y54': 0.1774269938468933, 'R62': 0.7867339849472046, 'H70': 0.9641609787940979}	3	{'Y54': 0.1774269938468933, 'H70': 0.9641609787940979}	2	0.786734	2	1	0.177427	2	2										0.570794	1.55758	3	0.999	likely_pathogenic
L69P	2	PAS	c.206T>C	NM_000238.4(KCNH2):c.206T>C (p.Leu69Pro)	Clinvar	Long QT syndrome 2	NA	Pathogenic	5	0.221559	0.599632	0	0.821191	2	[4, 4]	[0, 0]	0.5	2.5	{'H70': 0.9999999701976776, 'Y99': 0.9999999701976776, 'F98': 0.9999999701976776, 'C66': 0.9999999701976776, 'D67': 0.9999999701976776, 'F68': 0.9999999701976776}	6	{'H70': 0.9999999701976776, 'Y99': 0.9999999701976776, 'F98': 0.9999999701976776, 'C66': 0.9999999701976776, 'F68': 0.9999999701976776}	5	0.717887	6	5	0.282113	6	5										0.833333	2.15452	3.5	0.998	likely_pathogenic
L69Q	2	PAS	c.206T>A	NM_000238.4(KCNH2):c.206T>A (p.Leu69Gln)	Clinvar	Long QT syndrome	NA	Uncertain significance	3	0.0689851	0.692143	0	0.761128	2	[0, 0, 5]	[0, 0, 2]	0.313668	2.25	{'F48': 0.17256099730730057, 'Y54': 0.07886400073766708, 'D67': 0.25142499804496765, 'C52': 0.07886400073766708, 'Y99': 0.25142499804496765, 'F98': 0.25142499804496765, 'C66': 0.25142499804496765, 'H70': 0.25142499804496765, 'F68': 0.25142499804496765}	9	{'Y54': 0.07886400073766708, 'Y99': 0.25142499804496765, 'F98': 0.25142499804496765, 'C66': 0.25142499804496765, 'H70': 0.25142499804496765, 'F68': 0.25142499804496765}	6	0.093664	7	5	0.078897	7	5	0.078864	8	6							0.182406	1.2572	2.5	0.9971	likely_pathogenic
H70N	2	PAS	c.208C>A	NM_000238.4(KCNH2):c.208C>A (p.His70Asn)	Clinvar	Congenital long QT syndrome	NA	not provided	3	0.204135	0.0332108	0.5	0.737346	2	[0, 0, 0]	[0, 0, 0]	0	2	{'T74': 0.4944799989461899, 'C66': 0.13521499931812286, 'D67': 0.4944799989461899, 'F68': 0.4944799989461899, 'L69': 0.4944799989461899}	5	{'T74': 0.4944799989461899, 'C66': 0.13521499931812286, 'F68': 0.4944799989461899, 'L69': 0.4944799989461899}	4	0.240926	4	3	0.135215	5	4	0.118339	4	3							0.377621	1.11497	2.25	0.2878	likely_benign
H70R	2	PAS	c.209A>G	NM_000238.4(KCNH2):c.209A>G (p.His70Arg)	Clinvar	Cardiovascular phenotype|Long QT syndrome|not provided	NA	Pathogenic/Likely pathogenic	4/5	0.234121	0.141392	0	0.375514	1.5	[1, 0]	[0, 0]	0.258329	1.75	{'T74': 0.24656200408935547, 'C66': 0.24656200408935547, 'D67': 0.24656200408935547, 'F68': 0.24656200408935547, 'L69': 0.24656200408935547, 'A79': 0.11917400360107422}	6	{'T74': 0.24656200408935547, 'C66': 0.24656200408935547, 'F68': 0.24656200408935547, 'L69': 0.24656200408935547, 'A79': 0.11917400360107422}	5	0.127388	5	4	0.119174	6	5										0.201222	0.835064	2	0.3446	ambiguous	0.822	likely_pathogenic
G71E	2	PAS	c.212G>A	NM_000238.4(KCNH2):c.212G>A (p.Gly71Glu)	Clinvar	Cardiovascular phenotype|Long QT syndrome	NA	Pathogenic/Likely pathogenic	4/5	0.58319	0.409386	0.5	1.49258	2.75	[22, 29, 29]	[9, 16, 8]	1	4	{'Y99': 0.3801470026373863, 'F98': 0.10971000045537949, 'T74': 0.3801470026373863, 'R73': 0.3801470026373863, 'P72': 0.3801470026373863, 'A97': 0.26006900519132614, 'C105': 0.3801470026373863}	7	{'Y99': 0.3801470026373863, 'F98': 0.10971000045537949, 'T74': 0.3801470026373863, 'P72': 0.3801470026373863}	4	0.150359	6	3	0.120078	5	3	0.10971	7	4							0.209918	2.70249	4.25	0.9991	likely_pathogenic
G71R	2	PAS	c.211G>A	NM_000238.4(KCNH2):c.211G>A (p.Gly71Arg)	Clinvar	Long QT syndrome	NA	Uncertain significance	3	0.886396	0.443689	0.5	1.83008	3.25	[25, 52]	[34, 33]	1	4.5	{'Y99': 0.2875929921865463, 'T74': 0.2875929921865463, 'R73': 0.2875929921865463, 'P72': 0.2875929921865463, 'A97': 0.2875929921865463, 'C105': 0.2875929921865463}	6	{'Y99': 0.2875929921865463, 'T74': 0.2875929921865463, 'P72': 0.2875929921865463}	3	0.161674	6	3	0.125919	6	3										0.143796	2.97388	4.5	0.9984	likely_pathogenic
G71W	2	PAS	c.211G>T	NM_000238.4(KCNH2):c.211G>T (p.Gly71Trp)	Clinvar	Long QT syndrome	NA	Uncertain significance	3	1	0.19213	0	1.19213	2.5	[39, 66]	[7, 19]	1	3.75	{'Y99': 0.5779190063476562, 'F98': 0.5779190063476562, 'T74': 0.5779190063476562, 'R73': 0.5779190063476562, 'P72': 0.5779190063476562, 'H70': 0.3218890130519867, 'L69': 0.3218890130519867, 'A97': 0.5779190063476562, 'C105': 0.5779190063476562}	9	{'Y99': 0.5779190063476562, 'F98': 0.5779190063476562, 'T74': 0.5779190063476562, 'P72': 0.5779190063476562, 'H70': 0.3218890130519867, 'L69': 0.3218890130519867}	6	0.321889	9	6	0.25603	7	4										0.360896	2.55303	4	0.9975	likely_pathogenic
P72L	2	PAS	c.215C>T	NM_000238.4(KCNH2):c.215C>T (p.Pro72Leu)	Cardiogen and Clinvar	Long QT syndrome|not provided|Cardiovascular phenotype	Long QT syndrome	Pathogenic (PM1 PM2 PP3 PP5 PS3)	5	0.221559	0.599632	0	0.821191	2	[0, 0]	[0, 0]	0	2	{'T74': 0.9694719910621643}	1	{'T74': 0.9694719910621643}	1	0.639852	1	1	0.32962	1	1										0.969472	1.79066	3.25	0.5393	ambiguous	0.898	likely_pathogenic
P72Q	2	PAS	c.215C>A	NM_000238.4(KCNH2):c.215C>A (p.Pro72Gln)	Clinvar	Long QT syndrome|Long QT syndrome 2|Cardiovascular phenotype|not provided	NA	Pathogenic/Likely pathogenic	4/5	0.182587	0.14232	0	0.324907	1.5	[0, 0, 0]	[0, 0, 0]	0	1.5	{'T74': 0.25585299730300903}	1	{'T74': 0.25585299730300903}	1	0.096024	1	1	0.079966	1	1	0.079863	1	1							0.255853	0.58076	1.75	0.432	ambiguous	0.789	likely_pathogenic
P72R	2	PAS	c.215C>G	NM_000238.4(KCNH2):c.215C>G (p.Pro72Arg)	Clinvar	Long QT syndrome	NA	Likely pathogenic	4	0.449704	0.264971	0.5	1.21467	2.5	[0]	[0]	0	2.5	{'T74': 0.10920099914073944}	1	{'T74': 0.10920099914073944}	1	0.109201	1	1													0.109201	1.32388	2.5	0.3848	ambiguous	0.892	likely_pathogenic
P72S	2	PAS	c.214C>T	NM_000238.4(KCNH2):c.214C>T (p.Pro72Ser)	Clinvar	Long QT syndrome|not provided	NA	Conflicting classifications of pathogenicity	3	0.142604	0.253566	0	0.396171	1.5	[0, 0, 1]	[0, 0, 0]	0.121958	1.75	{'Y99': 0.24391500651836395, 'T74': 0.9999999850988388, 'R73': 0.24391500651836395}	3	{'Y99': 0.24391500651836395, 'T74': 0.9999999850988388}	2	0.497593	1	1	0.258492	1	1	0.243915	3	2							0.918695	1.43682	2.75	0.4195	ambiguous	0.756	likely_pathogenic
P72T	2	PAS	c.214C>A	NM_000238.4(KCNH2):c.214C>A (p.Pro72Thr)	Cardiogen	-	Long QT syndrome	Pathogenic (PM1 PM2 PM5 PP3 PS3)	5	0.0231806	0.311988	0	0.335168	1.5	[0, 1]	[0, 0]	0.0573375	1.5	{'Y99': 0.1137159988284111, 'T74': 0.9916379973292351, 'R73': 0.1137159988284111}	3	{'Y99': 0.1137159988284111, 'T74': 0.9916379973292351}	2	0.877922	1	1	0.113716	3	2										0.953733	1.34624	2.75	0.43	ambiguous	0.851	likely_pathogenic
T74A	2	PAS	c.220A>G	NM_000238.4(KCNH2):c.220A>G (p.Thr74Ala)	Clinvar	Long QT syndrome	NA	Uncertain significance	3	0.177806	0.181598	0	0.359404	1.5	no rotamers	no rotamers	0	1.5	{}	0	{}	0																0	0.359404	1.5	0.8768	likely_pathogenic
T74M	2	PAS	c.221C>T	NM_000238.4(KCNH2):c.221C>T (p.Thr74Met)	Clinvar	not provided|Long QT syndrome|Short QT syndrome type 1	NA	Conflicting classifications of pathogenicity	3	0.268423	0.302533	0	0.570956	1.75	[6, 12, 20, 10]	[2, 1, 3, 2]	1	3	{'A79': 0.10323700308799744, 'F98': 0.4340609908103943, 'Q75': 0.10323700308799744, 'P72': 0.5443249940872192, 'G71': 0.5443249940872192, 'H70': 0.5443249940872192, 'L69': 0.11026400327682495, 'A97': 0.4410879909992218, 'I96': 0.5443249940872192}	9	{'A79': 0.10323700308799744, 'F98': 0.4340609908103943, 'P72': 0.5443249940872192, 'G71': 0.5443249940872192, 'H70': 0.5443249940872192, 'L69': 0.11026400327682495, 'I96': 0.5443249940872192}	7	0.172172	6	5	0.158652	6	5	0.110264	6	5	0.103237	7	6				0.456062	2.02702	3.5	0.9227	likely_pathogenic
T74P	2	PAS	c.220A>C	NM_000238.4(KCNH2):c.220A>C (p.Thr74Pro)	Clinvar	Congenital long QT syndrome	NA	not provided	3	0.0231806	0.311988	0	0.335168	1.5	[4, 5]	[1, 0]	0.813679	2.5	{'Y99': 1.0, 'R73': 1.0, 'P72': 1.0, 'G71': 1.0, 'H70': 1.0, 'A97': 0.37264299392700195, 'I96': 1.0}	7	{'Y99': 1.0, 'P72': 1.0, 'G71': 1.0, 'H70': 1.0, 'I96': 1.0}	5	0.627357	6	5	0.372643	7	5										0.788971	1.93782	3.25	0.9291	likely_pathogenic
T74R	2	PAS	c.221C>G	NM_000238.4(KCNH2):c.221C>G (p.Thr74Arg)	Clinvar	Long QT syndrome|not provided	NA	Conflicting classifications of pathogenicity	3	0.45572	0.417913	0.5	1.37363	2.75	[24, 32, 38]	[20, 6, 17]	1	4	{'A79': 0.07385499775409698, 'D67': 0.09876400232315063, 'Y99': 0.09269899874925613, 'F98': 0.26531799882650375, 'Q75': 0.07385499775409698, 'P72': 0.26531799882650375, 'G71': 0.26531799882650375, 'H70': 0.26531799882650375, 'I82': 0.07385499775409698, 'L69': 0.19146300107240677, 'A97': 0.19146300107240677, 'I96': 0.26531799882650375}	12	{'A79': 0.07385499775409698, 'Y99': 0.09269899874925613, 'F98': 0.26531799882650375, 'P72': 0.26531799882650375, 'G71': 0.26531799882650375, 'H70': 0.26531799882650375, 'I82': 0.07385499775409698, 'L69': 0.19146300107240677, 'I96': 0.26531799882650375}	9	0.098764	8	6	0.092699	8	7	0.073855	8	7							0.219808	2.59344	4.25	0.9787	likely_pathogenic
Q75E	2	PAS	c.223C>G	NM_000238.4(KCNH2):c.223C>G (p.Gln75Glu)	Clinvar	Long QT syndrome	NA	Uncertain significance	3	0.0299251	0.12937	0.5	0.659295	1.75	[0, 0, 0]	[0, 0, 0]	0	1.75	{'A79': 0.3655169978737831, 'A78': 0.3655169978737831}	2	{'A79': 0.3655169978737831, 'A78': 0.3655169978737831}	2	0.142093	2	2	0.119384	2	2	0.10404	2	2							0.365517	1.02481	2.25	0.0767	likely_benign
R76L	2	PAS	c.227G>T	NM_000238.4(KCNH2):c.227G>T (p.Arg76Leu)	Clinvar	Cardiovascular phenotype|Cardiac arrhythmia|Long QT syndrome|Short QT syndrome type 1|Long QT syndrome 2	NA	Uncertain significance	3	0.240293	0.786133	0.5	1.52643	2.75	[0, 0]	[0, 0]	0	2.75	{'A80': 0.965503990650177}	1	{'A80': 0.965503990650177}	1	0.66853	1	1	0.296974	1	1										0.965504	2.49193	4	0.1505	likely_benign
R77H	2	PAS	c.230G>A	NM_000238.4(KCNH2):c.230G>A (p.Arg77His)	Clinvar	Long QT syndrome	NA	Uncertain significance	3	0.234121	0.141392	0	0.375514	1.5	[0, 0]	[0, 0]	0	1.5	{'A80': 0.30250200629234314, 'Q81': 0.30250200629234314}	2	{'A80': 0.30250200629234314}	1	0.151423	2	1	0.151079	2	1										0.151251	0.526765	1.75	0.0816	likely_benign
A78G	2	PAS	c.233C>G	NM_000238.4(KCNH2):c.233C>G (p.Ala78Gly)	Cardiogen	-	not provided	Uncertain significance (PM1 PM2 PP3)	3	0.229185	0.190324	0	0.419509	1.5	no rotamers	no rotamers	0	1.5	{}	0	{}	0																0	0.419509	1.5	0.2184	likely_benign
A78P	2	PAS	c.232G>C	NM_000238.4(KCNH2):c.232G>C (p.Ala78Pro)	Clinvar	Congenital long QT syndrome	NA	not provided	3	0.187558	0.356168	0	0.543726	1.75	[2, 9]	[0, 0]	0.5	2.25	{'R77': 1.0, 'R76': 1.0, 'Q75': 1.0, 'A80': 1.0, 'Q81': 1.0, 'A79': 0.4841949939727783}	6	{'A80': 1.0, 'A79': 0.4841949939727783}	2	0.515805	5	1	0.484195	6	2										0.264559	1.30829	2.5	0.6067	likely_pathogenic
A78T	2	PAS	c.232G>A	NM_000238.4(KCNH2):c.232G>A (p.Ala78Thr)	Clinvar	not provided|Long QT syndrome 2	NA	Pathogenic/Likely pathogenic	4/5	0.177806	0.181598	0	0.359404	1.5	[0, 0]	[0, 0]	0	1.5	{'Q75': 0.9882559925317764, 'A80': 0.9882559925317764, 'Q81': 0.9882559925317764, 'E95': 0.8096179962158203, 'A79': 0.17863799631595612, 'I96': 0.9882559925317764}	6	{'A80': 0.9882559925317764, 'A79': 0.17863799631595612, 'I96': 0.9882559925317764}	3	0.809618	5	2	0.178638	5	3										0.43103	0.790434	2	0.3772	ambiguous	0.484	likely_pathogenic
A78V	2	PAS	c.233C>T	NM_000238.4(KCNH2):c.233C>T (p.Ala78Val)	Clinvar	Long QT syndrome	NA	Uncertain significance	3	0.268457	0.150648	0	0.419105	1.5	[0]	[0]	0	1.5	{'Q75': 0.9229450225830078, 'Q81': 0.9229450225830078, 'E95': 0.9229450225830078, 'A80': 0.9229450225830078, 'I96': 0.9229450225830078}	5	{'A80': 0.9229450225830078, 'I96': 0.9229450225830078}	2	0.922945	5	2													0.369178	0.788283	2	0.3486	ambiguous	0.841	likely_pathogenic
A79P	2	PAS	c.235G>C	NM_000238.4(KCNH2):c.235G>C (p.Ala79Pro)	Clinvar	not provided	NA	Uncertain significance	3	0.187558	0.356168	0	0.543726	1.75	[3, 5]	[0, 0]	0.5	2.25	{'I96': 0.2821129858493805, 'R77': 0.9999999701976776, 'R76': 0.9999999701976776, 'Q75': 0.9999999701976776, 'H70': 0.9999999701976776, 'I82': 0.9999999701976776, 'A83': 0.9999999701976776, 'A80': 0.7178869843482971, 'Q81': 0.9999999701976776, 'A78': 0.9999999701976776}	10	{'I96': 0.2821129858493805, 'H70': 0.9999999701976776, 'I82': 0.9999999701976776, 'A80': 0.7178869843482971, 'A78': 0.9999999701976776}	5	0.717887	9	4	0.282113	9	4										0.444444	1.48817	2.75	0.4926	ambiguous	0.625	likely_pathogenic
A79S	2	PAS	c.235G>T	NM_000238.4(KCNH2):c.235G>T (p.Ala79Ser)	Clinvar	Long QT syndrome	NA	Uncertain significance	3	0.0560409	0.209795	0	0.265836	1.25	[0, 0]	[0, 0]	0	1.25	{'R76': 0.650534987449646, 'Q75': 0.9545359909534454, 'H70': 0.30400100350379944, 'I82': 0.9545359909534454, 'A83': 0.9545359909534454, 'A80': 0.650534987449646, 'Q81': 0.9545359909534454, 'I96': 0.30400100350379944}	8	{'H70': 0.30400100350379944, 'I82': 0.9545359909534454, 'A80': 0.650534987449646, 'I96': 0.30400100350379944}	4	0.650535	6	2	0.304001	6	3										0.368845	0.634682	1.75	0.1127	likely_benign
A79T	2	PAS	c.235G>A	NM_000238.4(KCNH2):c.235G>A (p.Ala79Thr)	Cardiogen and Clinvar	Cardiac arrhythmia|Long QT syndrome|not specified|Long QT syndrome 2|Short QT syndrome type 1	not provided	Likely pathogenic (PM1 PM2 PP3 PS3)	4	0.177806	0.181598	0	0.359404	1.5	[0, 0]	[0, 0]	0	1.5	{'R76': 0.6458659768104553, 'Q75': 0.9637279808521271, 'H70': 0.9637279808521271, 'I82': 0.9637279808521271, 'A83': 0.9637279808521271, 'A80': 0.6458659768104553, 'Q81': 0.9637279808521271, 'I96': 0.9637279808521271}	8	{'H70': 0.9637279808521271, 'I82': 0.9637279808521271, 'A80': 0.6458659768104553, 'I96': 0.9637279808521271}	4	0.645866	8	4	0.317862	6	3										0.481864	0.841268	2	0.093	likely_benign
A80G	2	PAS	c.239C>G	NM_000238.4(KCNH2):c.239C>G (p.Ala80Gly)	Clinvar	Long QT syndrome	NA	Uncertain significance	3	0.229185	0.190324	0	0.419509	1.5	no rotamers	no rotamers	0	1.5	{}	0	{}	0																0	0.419509	1.5	0.1195	likely_benign
A80P	2	PAS	c.238G>C	NM_000238.4(KCNH2):c.238G>C (p.Ala80Pro)	Clinvar	Congenital long QT syndrome	NA	not provided	3	0.187558	0.356168	0	0.543726	1.75	[9, 6]	[0, 0]	0.5	2.25	{'R77': 0.9999999701976776, 'R76': 0.9999999701976776, 'Q84': 0.9999999701976776, 'I82': 0.9999999701976776, 'A83': 0.9999999701976776, 'Q81': 0.7178869843482971, 'A79': 0.9999999701976776, 'A78': 0.9999999701976776}	8	{'I82': 0.9999999701976776, 'A79': 0.9999999701976776, 'A78': 0.9999999701976776}	3	0.717887	8	3	0.282113	7	3										0.390113	1.43384	2.75	0.7315	likely_pathogenic
A80S	2	PAS	c.238G>T	NM_000238.4(KCNH2):c.238G>T (p.Ala80Ser)	Clinvar	Cardiovascular phenotype|Long QT syndrome	NA	Uncertain significance	3	0.0560409	0.209795	0	0.265836	1.25	[0, 0]	[0, 0]	0	1.25	{'R77': 0.9545359909534454, 'R76': 0.9545359909534454, 'I82': 0.9545359909534454, 'A83': 0.9545359909534454, 'Q81': 0.650534987449646, 'Q84': 0.9545359909534454, 'A78': 0.9545359909534454}	7	{'I82': 0.9545359909534454, 'A78': 0.9545359909534454}	2	0.650535	7	2	0.304001	6	2										0.287201	0.553037	1.75	0.0877	likely_benign
A80T	2	PAS	c.238G>A	NM_000238.4(KCNH2):c.238G>A (p.Ala80Thr)	Clinvar	not provided	NA	Uncertain significance	3	0.177806	0.181598	0	0.359404	1.5	[0, 0]	[0, 0]	0	1.5	{'R77': 0.9637279808521271, 'R76': 0.9637279808521271, 'I82': 0.9637279808521271, 'A83': 0.9637279808521271, 'Q81': 0.6458659768104553, 'Q84': 0.9637279808521271, 'A78': 0.9637279808521271}	7	{'I82': 0.9637279808521271, 'A78': 0.9637279808521271}	2	0.645866	7	2	0.317862	6	2										0.290487	0.649891	1.75	0.0806	likely_benign
A80V	2	PAS	c.239C>T	NM_000238.4(KCNH2):c.239C>T (p.Ala80Val)	Clinvar	Sudden cardiac death	NA	not provided	3	0.268457	0.150648	0	0.419105	1.5	[0, 1, 0]	[0, 0, 0]	0.142795	1.75	{'R77': 1.0, 'R76': 1.0, 'I82': 1.0, 'A83': 1.0, 'Q81': 0.5169059932231903, 'Q84': 1.0, 'A78': 1.0}	7	{'I82': 1.0, 'A78': 1.0}	2	0.483094	6	2	0.28559	7	2	0.231316	7	2							0.308719	0.870619	2	0.1074	likely_benign
Q81E	2	PAS	c.241C>G	NM_000238.4(KCNH2):c.241C>G (p.Gln81Glu)	Clinvar	Long QT syndrome	NA	Uncertain significance	3	0.0299251	0.12937	0.5	0.659295	1.75	[0]	[0]	0	1.75	{'R77': 0.1369680017232895, 'A85': 0.1369680017232895, 'V94': 0.1369680017232895, 'A79': 0.1369680017232895, 'A78': 0.1369680017232895}	5	{'A85': 0.1369680017232895, 'A79': 0.1369680017232895, 'A78': 0.1369680017232895}	3	0.136968	5	3													0.0821808	0.741476	2	0.0964	likely_benign
Q81H	2	PAS	c.243G>C	NM_000238.4(KCNH2):c.243G>C (p.Gln81His)	Cardiogen and Clinvar	Long QT syndrome|Long QT syndrome 2|Long QT syndrome 1	Long QT syndrome	Uncertain significance (PM1 PM2)	3	0.0335203	0.0734395	0.5	0.60696	1.75	[0]	[0]	0	1.75	{'R77': 0.17862999439239502, 'A78': 0.17862999439239502, 'A79': 0.17862999439239502, 'A85': 0.17862999439239502}	4	{'A78': 0.17862999439239502, 'A79': 0.17862999439239502, 'A85': 0.17862999439239502}	3	0.17863	4	3													0.133972	0.740932	2	0.5388	ambiguous	0.658	likely_pathogenic		Q81H	8.5492	11.6539	62
Q81R	2	PAS	c.242A>G	NM_000238.4(KCNH2):c.242A>G (p.Gln81Arg)	Clinvar	Long QT syndrome	NA	Uncertain significance	3	0.267642	0.101669	0.5	0.869311	2	[0]	[0]	0	2	{'R77': 0.1502169966697693, 'A85': 0.1502169966697693, 'A79': 0.1502169966697693, 'A78': 0.1502169966697693}	4	{'A85': 0.1502169966697693, 'A79': 0.1502169966697693, 'A78': 0.1502169966697693}	3	0.150217	4	3													0.112663	0.981973	2.25	0.2283	likely_benign
I82M	2	PAS	c.246C>G	NM_000238.4(KCNH2):c.246C>G (p.Ile82Met)	Cardiogen and Clinvar	Long QT syndrome	Long QT syndrome |Hypertrophic cardiomyopathy	Likely pathogenic (PM1 PM2 PP3 PS3)	4	0.0257182	0.113826	0	0.139544	1.25	[2, 0, 0]	[0, 0, 0]	0.208958	1.5	{'H70': 0.13226500153541565, 'F98': 0.18119600415229797, 'V110': 0.5385150015354156, 'V112': 0.22505399584770203, 'A80': 0.5385150015354156, 'I96': 0.13226500153541565, 'L86': 0.5385150015354156, 'V94': 0.22505399584770203, 'A79': 0.5385150015354156, 'A85': 0.5385150015354156}	10	{'H70': 0.13226500153541565, 'F98': 0.18119600415229797, 'A80': 0.5385150015354156, 'I96': 0.13226500153541565, 'L86': 0.5385150015354156, 'A79': 0.5385150015354156, 'A85': 0.5385150015354156}	7	0.225054	7	4	0.181196	6	5	0.132265	7	6							0.392969	0.741471	2	0.1571	likely_benign
I82T	2	PAS	c.245T>C	NM_000238.4(KCNH2):c.245T>C (p.Ile82Thr)	Clinvar	Long QT syndrome 2|Long QT syndrome	NA	Conflicting classifications of pathogenicity	3	0.22234	0.430504	0	0.652845	1.75	[0, 0]	[0, 0]	0	1.75	{'A83': 0.30892300605773926, 'A80': 0.9837239980697632, 'L86': 0.9837239980697632, 'A79': 0.9837239980697632, 'A85': 0.9837239980697632}	5	{'A80': 0.9837239980697632, 'L86': 0.9837239980697632, 'A79': 0.9837239980697632, 'A85': 0.9837239980697632}	4	0.674801	4	4	0.308923	5	4										0.921939	1.57478	3	0.9489	likely_pathogenic
A83S	2	PAS	c.247G>T	NM_000238.4(KCNH2):c.247G>T (p.Ala83Ser)	Clinvar	Long QT syndrome	NA	Uncertain significance	3	0.0560409	0.209795	0	0.265836	1.25	[0, 0, 0]	[0, 0, 0]	0	1.25	{'A79': 1.0, 'A80': 1.0, 'L86': 1.0, 'Q84': 0.27982598543167114, 'A85': 1.0}	5	{'A79': 1.0, 'A80': 1.0, 'L86': 1.0, 'A85': 1.0}	4	0.517184	4	4	0.279826	5	4	0.20299	4	4							0.944035	1.20987	2.5	0.0983	likely_benign
A83T	2	PAS	c.247G>A	NM_000238.4(KCNH2):c.247G>A (p.Ala83Thr)	Clinvar	Long QT syndrome	NA	Uncertain significance	3	0.177806	0.181598	0	0.359404	1.5	[0, 0]	[0, 0]	0	1.5	{'Q84': 0.17863799631595612, 'T65': 0.17863799631595612, 'A80': 0.9882559925317764, 'L86': 0.9882559925317764, 'A79': 0.9882559925317764, 'A85': 0.9882559925317764}	6	{'T65': 0.17863799631595612, 'A80': 0.9882559925317764, 'L86': 0.9882559925317764, 'A79': 0.9882559925317764, 'A85': 0.9882559925317764}	5	0.809618	4	4	0.178638	6	5										0.958483	1.31789	2.5	0.1318	likely_benign
Q84R	2	PAS	c.251A>G	NM_000238.4(KCNH2):c.251A>G (p.Gln84Arg)	Clinvar	Long QT syndrome 2	NA	Uncertain significance	3	0.267642	0.101669	0.5	0.869311	2	[0]	[0]	0	2	{'G88': 0.1502169966697693, 'L86': 0.1502169966697693, 'A80': 0.1502169966697693, 'L87': 0.1502169966697693}	4	{'L86': 0.1502169966697693, 'A80': 0.1502169966697693, 'L87': 0.1502169966697693}	3	0.150217	4	3													0.112663	0.981973	2.25	0.1323	likely_benign
A85P	2	PAS	c.253G>C	NM_000238.4(KCNH2):c.253G>C (p.Ala85Pro)	Clinvar	not provided	NA	Uncertain significance	3	0.187558	0.356168	0	0.543726	1.75	[9, 9]	[0, 1]	0.641056	2.5	{'Q81': 0.9999999701976776, 'A89': 0.9999999701976776, 'I82': 0.9999999701976776, 'A83': 0.9999999701976776, 'R92': 0.9999999701976776, 'L86': 0.7178869843482971, 'Q84': 0.9999999701976776}	7	{'I82': 0.9999999701976776, 'R92': 0.9999999701976776, 'L86': 0.7178869843482971}	3	0.717887	7	3	0.282113	6	2										0.401704	1.58649	3	0.998	likely_pathogenic
A85T	2	PAS	c.253G>A	NM_000238.4(KCNH2):c.253G>A (p.Ala85Thr)	Clinvar	Long QT syndrome	NA	Uncertain significance	3	0.177806	0.181598	0	0.359404	1.5	[1, 0]	[0, 0]	0.335087	1.75	{'R92': 0.9637279808521271, 'A89': 0.9637279808521271, 'V112': 0.31786200404167175, 'I82': 0.9637279808521271, 'A83': 0.9637279808521271, 'Q81': 0.9637279808521271}	6	{'R92': 0.9637279808521271, 'I82': 0.9637279808521271}	2	0.645866	5	2	0.317862	6	2										0.3643	1.05879	2.25	0.8938	likely_pathogenic
A85V	2	PAS	c.254C>T	NM_000238.4(KCNH2):c.254C>T (p.Ala85Val)	Clinvar	not provided|Long QT syndrome	NA	Conflicting classifications of pathogenicity	3	0.268457	0.150648	0	0.419105	1.5	[1, 2, 3]	[0, 0, 0]	0.5	2	{'Q81': 1.0, 'A89': 1.0, 'V112': 1.0, 'I82': 1.0, 'A83': 1.0, 'R92': 1.0, 'L86': 0.5169059932231903}	7	{'I82': 1.0, 'R92': 1.0, 'L86': 0.5169059932231903}	3	0.483094	6	2	0.28559	7	3	0.231316	7	3							0.382562	1.30167	2.5	0.8895	likely_pathogenic
L86P	2	PAS	c.257T>C	NM_000238.4(KCNH2):c.257T>C (p.Leu86Pro)	Clinvar	Cardiovascular phenotype|not provided|Long QT syndrome	NA	Uncertain significance	3	0.221559	0.599632	0	0.821191	2	[3, 8]	[0, 0]	0.5	2.5	{'F125': 1.0, 'I82': 1.0, 'A83': 1.0, 'L87': 0.4841949939727783, 'Q84': 1.0, 'A85': 1.0}	6	{'I82': 1.0, 'L87': 0.4841949939727783, 'A85': 1.0}	3	0.515805	5	2	0.484195	6	3										0.448419	1.76961	3.25	0.9979	likely_pathogenic
L86R	2	PAS	c.257T>G	NM_000238.4(KCNH2):c.257T>G (p.Leu86Arg)	Clinvar	Short QT syndrome type 1	NA	Pathogenic	5	0.240293	0.786133	0.5	1.52643	2.75	[9]	[4]	1	4	{'C64': 0.12723499536514282, 'T65': 0.12723499536514282, 'I82': 0.12723499536514282, 'A83': 0.12723499536514282, 'Q84': 0.12723499536514282, 'F125': 0.12723499536514282}	6	{'C64': 0.12723499536514282, 'T65': 0.12723499536514282, 'I82': 0.12723499536514282}	3	0.127235	6	3													0.0636175	2.59004	4.25	0.9873	likely_pathogenic
L87P	2	PAS	c.260T>C	NM_000238.4(KCNH2):c.260T>C (p.Leu87Pro)	Cardiogen and Clinvar	not provided	Long QT syndrome	Likely pathogenic (PM1 PM2 PP3 PS3)	4	0.221559	0.599632	0	0.821191	2	[1, 1]	[0, 0]	0.5	2.5	{'G88': 0.7625709772109985, 'A89': 0.9999999701976776, 'A83': 0.9999999701976776, 'L86': 0.9999999701976776, 'Q84': 0.9999999701976776, 'A85': 0.7625709772109985}	6	{'L86': 0.9999999701976776, 'A85': 0.7625709772109985}	2	0.762571	6	2	0.237429	4	1										0.313548	1.63474	3	0.9162	likely_pathogenic
L87V	2	PAS	c.259C>G	NM_000238.4(KCNH2):c.259C>G (p.Leu87Val)	Clinvar	Long QT syndrome	NA	Uncertain significance	3	0.144355	0.0624281	0	0.206783	1.25	[0]	[0]	0	1.25	{'A89': 0.8789910078048706, 'Q84': 0.8789910078048706}	2	{}	0	0.878991	2	0													0	0.206783	1.25	0.1439	likely_benign
G88D	2	PAS	c.263G>A	NM_000238.4(KCNH2):c.263G>A (p.Gly88Asp)	Cardiogen	-	not provided	Uncertain significance (PM1 PM2 PP3)	3	0.431196	0.45531	0.5	1.38651	2.75	[0, 0, 0]	[0, 0, 0]	0	2.75	{'A89': 0.7535420134663582, 'R92': 0.7535420134663582, 'L87': 0.10422699898481369, 'Q84': 0.7535420134663582}	4	{'R92': 0.7535420134663582, 'L87': 0.10422699898481369}	2	0.466446	3	1	0.182869	3	1	0.104227	4	2							0.268552	1.65506	3	0.9592	likely_pathogenic
E90G	2	PAS	c.269A>G	NM_000238.4(KCNH2):c.269A>G (p.Glu90Gly)	Clinvar	Long QT syndrome	NA	Uncertain significance	3	0.58319	0.409386	0.5	1.49258	2.75	no rotamers	no rotamers	0	2.75	{}	0	{}	0																0	1.49258	2.75	0.4435	ambiguous	0.639	likely_pathogenic
E90Q	2	PAS	c.268G>C	NM_000238.4(KCNH2):c.268G>C (p.Glu90Gln)	Clinvar	Long QT syndrome	NA	Uncertain significance	3	0.0299251	0.12937	0.5	0.659295	1.75	[5]	[3]	1	3	{'E91': 0.1087379977107048, 'R92': 0.1087379977107048, 'A89': 0.1087379977107048}	3	{'R92': 0.1087379977107048}	1	0.108738	3	1													0.036246	1.69554	3	0.2648	likely_benign
E91D	2	PAS	c.273G>T	NM_000238.4(KCNH2):c.273G>T (p.Glu91Asp)	Cardiogen and Clinvar	not provided|Cardiac arrhythmia	Long QT syndrome	Uncertain significance (PM1 PM2 PP3)	3	0.153146	0.120305	0	0.273452	1.25	[0, 0, 0]	[0, 0, 0]	0	1.25	{'D111': 0.6219289898872375, 'V113': 0.18755899369716644, 'V112': 0.809487983584404, 'E90': 0.809487983584404, 'R92': 0.809487983584404}	5	{'D111': 0.6219289898872375, 'R92': 0.809487983584404}	2	0.441838	4	2	0.187559	4	1	0.180091	4	2							0.357854	0.631306	1.75	0.9626	likely_pathogenic
E91V	2	PAS	c.272A>T	NM_000238.4(KCNH2):c.272A>T (p.Glu91Val)	Clinvar	Long QT syndrome	NA	Uncertain significance	3	0.0657784	0.766261	0.5	1.33204	2.5	[0]	[0]	0	2.5	{'E90': 0.9948089718818665, 'R92': 0.9948089718818665, 'V112': 0.9948089718818665}	3	{'R92': 0.9948089718818665}	1	0.994809	3	1													0.331603	1.66364	3	0.9812	likely_pathogenic
R92C	2	PAS	c.274C>T	NM_000238.4(KCNH2):c.274C>T (p.Arg92Cys)	Cardiogen and Clinvar	Cardiac arrhythmia|not provided|Long QT syndrome 2|Long QT syndrome	not provided	Uncertain significance (PM1 PP3)	3	0.481547	0.543417	0.5	1.52496	2.75	[0, 0]	[0, 0]	0	2.75	{'E91': 0.315436989068985, 'V94': 0.9931099712848663, 'V112': 0.9931099712848663}	3	{}	0	0.677673	2	0	0.315437	3	0										0	1.52496	2.75	0.2344	likely_benign				R92C	3.62048	8.32793	66
R92L	2	PAS	c.275G>T	NM_000238.4(KCNH2):c.275G>T (p.Arg92Leu)	Cardiogen and Clinvar	not provided	not provided	Uncertain significance (PM1 PM2 PP3)	3	0.240293	0.786133	0.5	1.52643	2.75	[2, 0]	[0, 0]	0.370793	3.25	{'V112': 0.8891410082578659, 'E91': 0.22976599633693695, 'K93': 0.659375011920929, 'V94': 0.8891410082578659}	4	{}	0	0.659375	3	0	0.229766	3	0										0	1.89722	3.25	0.5302	ambiguous	0.502	likely_pathogenic
R92P	2	PAS	c.275G>C	NM_000238.4(KCNH2):c.275G>C (p.Arg92Pro)	Clinvar	Long QT syndrome	NA	Uncertain significance	3	0.449704	0.264971	0.5	1.21467	2.5	[1]	[0]	0.5	3	{'E91': 0.9018369913101196, 'E90': 0.9018369913101196, 'A85': 0.9018369913101196, 'V94': 0.9018369913101196, 'V112': 0.9018369913101196}	5	{'A85': 0.9018369913101196}	1	0.901837	5	1													0.180367	1.89504	3.25	0.9921	likely_pathogenic
K93E	2	PAS	c.277A>G	NM_000238.4(KCNH2):c.277A>G (p.Lys93Glu)	Cardiogen	-	Dilated cardiomyopathy	Uncertain significance (PM1 PM2 PP3)	3	0.203085	0.0736928	1	1.27678	2.5	[0]	[0]	0	2.5	{'L109': 0.12942799925804138, 'D111': 0.12942799925804138, 'V110': 0.12942799925804138}	3	{'D111': 0.12942799925804138}	1	0.129428	3	1													0.0431427	1.31992	2.5	0.8726	likely_pathogenic
K93Q	2	PAS	c.277A>C	NM_000238.4(KCNH2):c.277A>C (p.Lys93Gln)	Clinvar	Long QT syndrome	NA	Uncertain significance	3	0.165246	0.191684	0.5	0.85693	2	[7]	[0]	0.5	2.75	{'L109': 0.11921100318431854, 'D111': 0.11921100318431854, 'V110': 0.11921100318431854}	3	{'D111': 0.11921100318431854}	1	0.119211	3	1													0.039737	1.39667	2.75	0.4986	ambiguous	0.592	likely_pathogenic
K93R	2	PAS	c.278A>G	NM_000238.4(KCNH2):c.278A>G (p.Lys93Arg)	Cardiogen and Clinvar	Long QT syndrome|Cardiovascular phenotype|Cardiac arrhythmia|not provided	not provided	Likely benign (PM1 PM2 PP3 BP6)	2	0.101649	0.115135	0	0.216784	1.25	[0]	[0]	0	1.25	{'L109': 0.12632499635219574, 'D111': 0.12632499635219574, 'V110': 0.12632499635219574}	3	{'D111': 0.12632499635219574}	1	0.126325	3	1													0.0421083	0.258892	1.25	0.1499	likely_benign				K93R	17.7158	10.0596	77
V94G	2	PAS	c.281T>G	NM_000238.4(KCNH2):c.281T>G (p.Val94Gly)	Clinvar	Long QT syndrome|not provided	NA	Conflicting classifications of pathogenicity	3	0.486544	0.316345	0	0.802889	2	no rotamers	no rotamers	0	2	{}	0	{}	0																0	0.802889	2	0.8762	likely_pathogenic
V94L	2	PAS	c.280G>C	NM_000238.4(KCNH2):c.280G>C (p.Val94Leu)	Clinvar	Long QT syndrome	NA	Uncertain significance	3	0.144355	0.0624281	0	0.206783	1.25	[2, 4]	[0, 0]	0.5	1.75	{'Q81': 0.9350870102643967, 'V110': 0.9350870102643967, 'I82': 0.9350870102643967, 'R92': 0.9350870102643967, 'E95': 0.19203899800777435, 'A78': 0.19203899800777435}	6	{'I82': 0.9350870102643967, 'R92': 0.9350870102643967, 'A78': 0.19203899800777435}	3	0.743048	4	2	0.192039	6	3										0.467544	1.17433	2.5	0.7824	likely_pathogenic
V94M	2	PAS	c.280G>A	NM_000238.4(KCNH2):c.280G>A (p.Val94Met)	Clinvar	Long QT syndrome	NA	Uncertain significance	3	0.155532	0.0311871	0	0.186719	1.25	[4, 17, 7, 5, 19]	[0, 1, 0, 0, 1]	0.690538	2	{'Q81': 0.6641940027475357, 'E95': 0.10080700367689133, 'V110': 0.6641940027475357, 'I82': 0.4644419997930527, 'R92': 0.6641940027475357, 'A85': 0.2113329991698265, 'A78': 0.25310900062322617}	7	{'I82': 0.4644419997930527, 'R92': 0.6641940027475357, 'A85': 0.2113329991698265, 'A78': 0.25310900062322617}	4	0.199752	3	1	0.152302	5	3	0.109638	5	3	0.101695	5	3	0.100807	6	3	0.335169	1.21243	2.5	0.7428	likely_pathogenic
E95A	2	PAS	c.284A>C	NM_000238.4(KCNH2):c.284A>C (p.Glu95Ala)	Clinvar	not provided|Long QT syndrome|Cardiovascular phenotype	NA	Conflicting classifications of pathogenicity	3	0.343778	0.595915	0.5	1.43969	2.75	no rotamers	no rotamers	0	2.75	{}	0	{}	0																0	1.43969	2.75	0.3835	ambiguous	0.811	likely_pathogenic
E95K	2	PAS	c.283G>A	NM_000238.4(KCNH2):c.283G>A (p.Glu95Lys)	Clinvar	Long QT syndrome	NA	Uncertain significance	3	0.203085	0.0736928	1	1.27678	2.5	[4, 0]	[0, 0]	0.261117	2.75	{'L109': 0.17945800721645355, 'I96': 0.3756190091371536, 'L107': 0.19616100192070007, 'V94': 0.3756190091371536}	4	{'I96': 0.3756190091371536}	1	0.196161	3	1	0.179458	3	1										0.125206	1.6631	3	0.5672	likely_pathogenic
I96T	2	PAS	c.287T>C	NM_000238.4(KCNH2):c.287T>C (p.Ile96Thr)	Cardiogen and Clinvar	Congenital long QT syndrome	Long QT syndrome	Likely pathogenic (PM1 PM2 PP3 PS3)	4	0.22234	0.430504	0	0.652845	1.75	[0]	[0]	0	1.75	{'F98': 0.9313459992408752, 'C108': 0.9313459992408752, 'E95': 0.9313459992408752, 'A97': 0.9313459992408752}	4	{'F98': 0.9313459992408752, 'C108': 0.9313459992408752}	2	0.931346	4	2													0.465673	1.11852	2.25	0.8365	likely_pathogenic
I96V	2	PAS	c.286A>G	NM_000238.4(KCNH2):c.286A>G (p.Ile96Val)	Clinvar	Congenital long QT syndrome	NA	not provided	3	0.138141	0.0823273	0	0.220469	1.25	[0]	[0]	0	1.25	{'F98': 0.8746029734611511, 'C108': 0.8746029734611511, 'T74': 0.8746029734611511, 'E95': 0.8746029734611511, 'A97': 0.8746029734611511}	5	{'F98': 0.8746029734611511, 'C108': 0.8746029734611511, 'T74': 0.8746029734611511}	3	0.874603	5	3													0.524762	0.745231	2	0.1619	likely_benign
A97G	2	PAS	c.290C>G	NM_000238.4(KCNH2):c.290C>G (p.Ala97Gly)	Cardiogen and Clinvar	not provided	Long QT syndrome	Likely pathogenic (PM1 PM2 PP3 PS3)	4	0.229185	0.190324	0	0.419509	1.5	no rotamers	no rotamers	0	1.5	{}	0	{}	0																0	0.419509	1.5	0.1654	likely_benign
A97P	2	PAS	c.289G>C	NM_000238.4(KCNH2):c.289G>C (p.Ala97Pro)	Cardiogen	-	Long QT syndrome	Likely pathogenic (PM1 PM2 PP3 PS3)	4	0.187558	0.356168	0	0.543726	1.75	[0, 2]	[0, 0]	0.0512295	1.75	{'T74': 0.9999999850988388, 'C105': 0.8975409865379333, 'F106': 0.9999999850988388, 'L107': 0.9999999850988388, 'I96': 0.9999999850988388}	5	{'T74': 0.9999999850988388, 'F106': 0.9999999850988388, 'I96': 0.9999999850988388}	3	0.897541	5	3	0.102459	4	3										0.615369	1.21032	2.5	0.3907	ambiguous	0.68	likely_pathogenic
A97V	2	PAS	c.290C>T	NM_000238.4(KCNH2):c.290C>T (p.Ala97Val)	Clinvar	Long QT syndrome	NA	Uncertain significance	3	0.268457	0.150648	0	0.419105	1.5	[2]	[0]	0.5	2	{'F98': 0.9924780130386353, 'T74': 0.9924780130386353, 'I96': 0.9924780130386353, 'F106': 0.9924780130386353, 'L107': 0.9924780130386353, 'C105': 0.9924780130386353}	6	{'F98': 0.9924780130386353, 'T74': 0.9924780130386353, 'I96': 0.9924780130386353, 'F106': 0.9924780130386353}	4	0.992478	6	4													0.661652	1.58076	3	0.1294	likely_benign
F98A	2	PAS	c.292_293delinsGC	NM_000238.4(KCNH2):c.292_293delinsGC (p.Phe98Ala)	Clinvar	Long QT syndrome	NA	Uncertain significance	3	0.5445	0.200483	0	0.744983	2	no rotamers	no rotamers	0	2	{}	0	{}	0																0	0.744983	2	0.9847	likely_pathogenic
F98C	2	PAS	c.293T>G	NM_000238.4(KCNH2):c.293T>G (p.Phe98Cys)	Clinvar	Long QT syndrome	NA	Uncertain significance	3	0.379819	0.200434	0	0.580253	1.75	[3, 0]	[1, 0]	0.522651	2.25	{'Y99': 0.9832339882850647, 'L69': 0.5138880014419556, 'F106': 0.9832339882850647, 'C105': 0.9832339882850647}	4	{'Y99': 0.9832339882850647, 'L69': 0.5138880014419556, 'F106': 0.9832339882850647}	3	0.513888	4	3	0.469346	3	2										0.698313	1.80122	3.25	0.8565	likely_pathogenic
F98L	2	PAS	c.294C>A	NM_000238.4(KCNH2):c.294C>A (p.Phe98Leu)	Clinvar	Long QT syndrome	NA	Uncertain significance	3	0.116997	0.0538091	0	0.170806	1.25	[0]	[0]	0	1.25	{'Y99': 0.9097200036048889, 'L69': 0.9097200036048889, 'F106': 0.9097200036048889, 'C105': 0.9097200036048889}	4	{'Y99': 0.9097200036048889, 'L69': 0.9097200036048889, 'F106': 0.9097200036048889}	3	0.90972	4	3													0.68229	0.853096	2	0.9234	likely_pathogenic
Y99C	2	PAS	c.296A>G	NM_000238.4(KCNH2):c.296A>G (p.Tyr99Cys)	Cardiogen and Clinvar	Cardiovascular phenotype|not provided	Long QT syndrome |Cardiac arrhythmia	Pathogenic (PM1 PM2 PP3 PS3 PS4)	5	0.444166	0.203106	0	0.647273	1.75	[0, 0]	[0, 0]	0	1.75	{'F98': 0.9733570218086243, 'G71': 0.7306870222091675, 'G103': 0.2426699995994568, 'L69': 0.9733570218086243, 'R100': 0.2426699995994568}	5	{'F98': 0.9733570218086243, 'G71': 0.7306870222091675, 'L69': 0.9733570218086243, 'R100': 0.2426699995994568}	4	0.730687	3	3	0.24267	4	3										0.91269	1.55996	3	0.7612	likely_pathogenic
Y99S	2	PAS	c.296A>C	NM_000238.4(KCNH2):c.296A>C (p.Tyr99Ser)	Clinvar	Congenital long QT syndrome	NA	not provided	3	0.542196	0.121528	0	0.663724	1.75	[0, 0, 0]	[0, 0, 0]	0	1.75	{'L69': 1.0000009983778, 'R100': 0.3806940019130707, 'F98': 1.0000009983778}	3	{'L69': 1.0000009983778, 'R100': 0.3806940019130707, 'F98': 1.0000009983778}	3	0.454148	2	2	0.380694	3	3	0.165159	2	2							1	1.66372	3	0.9099	likely_pathogenic
R100G	2	PAS	c.298C>G	NM_000238.4(KCNH2):c.298C>G (p.Arg100Gly)	Cardiogen and Clinvar	not provided|Cardiovascular phenotype|Short QT syndrome type 1	Long QT syndrome	Likely pathogenic (PM1 PM2 PP3 PS3)	4	0.886396	0.443689	0.5	1.83008	3.25	no rotamers	no rotamers	0	3.25	{}	0	{}	0																0	1.83008	3.25	0.5505	ambiguous	0.886	likely_pathogenic		R100G	-53.3973	6.54319	81
R100L	2	PAS	c.299G>T	NM_000238.4(KCNH2):c.299G>T (p.Arg100Leu)	Clinvar	Long QT syndrome	NA	Uncertain significance	3	0.240293	0.786133	0.5	1.52643	2.75	[3]	[0]	0.5	3.5	{'D102': 0.9024649858474731, 'F106': 0.9024649858474731, 'K101': 0.9024649858474731, 'L51': 0.9024649858474731, 'S104': 0.9024649858474731, 'C52': 0.9024649858474731}	6	{'D102': 0.9024649858474731, 'F106': 0.9024649858474731, 'K101': 0.9024649858474731, 'L51': 0.9024649858474731}	4	0.902465	6	4													0.601643	2.62807	4.25	0.6801	likely_pathogenic
R100P	2	PAS	c.299G>C	NM_000238.4(KCNH2):c.299G>C (p.Arg100Pro)	Clinvar	Cardiovascular phenotype	NA	Uncertain significance	3	0.449704	0.264971	0.5	1.21467	2.5	[3]	[0]	0.5	3	{'C105': 0.9345980286598206, 'D102': 0.9345980286598206, 'G103': 0.9345980286598206, 'K101': 0.9345980286598206, 'F106': 0.9345980286598206, 'S104': 0.9345980286598206, 'C52': 0.9345980286598206}	7	{'D102': 0.9345980286598206, 'K101': 0.9345980286598206, 'F106': 0.9345980286598206}	3	0.934598	7	3													0.400542	2.11522	3.5	0.9832	likely_pathogenic
R100Q	2	PAS	c.299G>A	NM_000238.4(KCNH2):c.299G>A (p.Arg100Gln)	Cardiogen and Clinvar	Long QT syndrome|not provided|Cardiovascular phenotype	Long QT syndrome	Likely pathogenic (PM1 PM2 PP3 PS3)	4	0.267642	0.101669	0.5	0.869311	2	[6]	[3]	1	3.25	{'S104': 0.1563660055398941, 'D102': 0.1563660055398941, 'F106': 0.1563660055398941, 'K101': 0.1563660055398941, 'L51': 0.1563660055398941, 'G53': 0.1563660055398941, 'C52': 0.1563660055398941}	7	{'D102': 0.1563660055398941, 'F106': 0.1563660055398941, 'K101': 0.1563660055398941, 'L51': 0.1563660055398941, 'G53': 0.1563660055398941}	5	0.156366	7	5													0.11169	1.981	3.5	0.1763	likely_benign
R100W	2	PAS	c.298C>T	NM_000238.4(KCNH2):c.298C>T (p.Arg100Trp)	Clinvar	Cardiovascular phenotype|Long QT syndrome	NA	Conflicting classifications of pathogenicity	3	0.113604	0.548162	0.5	1.16177	2.5	[26, 23]	[14, 1]	1	3.5	{'L51': 0.36344101279973984, 'E50': 0.36344101279973984, 'G53': 0.36344101279973984, 'C52': 0.36344101279973984, 'D102': 0.36344101279973984, 'K101': 0.36344101279973984, 'F106': 0.36344101279973984, 'S104': 0.36344101279973984}	8	{'L51': 0.36344101279973984, 'G53': 0.36344101279973984, 'D102': 0.36344101279973984, 'K101': 0.36344101279973984, 'F106': 0.36344101279973984}	5	0.260603	8	5	0.102838	8	5										0.227151	2.38892	4	0.6723	likely_pathogenic
K101E	2	PAS	c.301A>G	NM_000238.4(KCNH2):c.301A>G (p.Lys101Glu)	Clinvar	Long QT syndrome|not provided|Short QT syndrome type 1	NA	Conflicting classifications of pathogenicity	3	0.203085	0.0736928	1	1.27678	2.5	[0, 10]	[0, 0]	0.248416	2.75	{'Y54': 0.2082820013165474, 'R100': 0.2082820013165474, 'G53': 0.1034810021519661, 'C52': 0.2082820013165474}	4	{'Y54': 0.2082820013165474, 'R100': 0.2082820013165474, 'G53': 0.1034810021519661}	3	0.104801	3	2	0.103481	4	3										0.147478	1.67267	3	0.9337	likely_pathogenic
K101N	2	PAS	c.303A>T	NM_000238.4(KCNH2):c.303A>T (p.Lys101Asn)	Clinvar	not provided	NA	Pathogenic	5	0.35314	0.207167	0.5	1.06031	2.25	[8, 14, 10]	[3, 2, 2]	1	3.5	{'Y54': 0.5889350026845932, 'G53': 0.5889350026845932, 'C52': 0.5889350026845932, 'R100': 0.5889350026845932}	4	{'Y54': 0.5889350026845932, 'G53': 0.5889350026845932, 'R100': 0.5889350026845932}	3	0.349424	4	3	0.125855	4	3	0.113656	4	3							0.441701	2.50201	4	0.9904	likely_pathogenic
K101Q	2	PAS	c.301A>C	NM_000238.4(KCNH2):c.301A>C (p.Lys101Gln)	Cardiogen	-	not provided	Likely pathogenic (PM1 PM2 PP3 PS3)	4	0.165246	0.191684	0.5	0.85693	2	[10, 21, 15]	[3, 5, 3]	1	3.25	{'E58': 0.16092299669981003, 'S55': 0.07716400176286697, 'Y54': 0.238086998462677, 'G53': 0.238086998462677, 'C52': 0.238086998462677, 'R100': 0.238086998462677}	6	{'E58': 0.16092299669981003, 'S55': 0.07716400176286697, 'Y54': 0.238086998462677, 'G53': 0.238086998462677, 'R100': 0.238086998462677}	5	0.092956	5	4	0.077164	5	4	0.067967	5	4							0.19047	2.0474	3.5	0.7189	likely_pathogenic
K101R	2	PAS	c.302A>G	NM_000238.4(KCNH2):c.302A>G (p.Lys101Arg)	Clinvar	not provided|Cardiovascular phenotype	NA	Uncertain significance	3	0.101649	0.115135	0	0.216784	1.25	[30]	[13]	1	2.5	{'E58': 0.10116299986839294, 'S55': 0.10116299986839294, 'Y54': 0.10116299986839294, 'R100': 0.10116299986839294, 'G53': 0.10116299986839294, 'C52': 0.10116299986839294}	6	{'E58': 0.10116299986839294, 'S55': 0.10116299986839294, 'Y54': 0.10116299986839294, 'R100': 0.10116299986839294, 'G53': 0.10116299986839294}	5	0.101163	6	5													0.0843025	1.30109	2.5	0.1766	likely_benign
K101T	2	PAS	c.302A>C	NM_000238.4(KCNH2):c.302A>C (p.Lys101Thr)	Clinvar	Long QT syndrome	NA	Uncertain significance	3	0.339138	0.505539	0.5	1.34468	2.75	[0]	[0]	0	2.75	{'Y54': 0.9576500058174133, 'R100': 0.9576500058174133, 'C52': 0.9576500058174133}	3	{'Y54': 0.9576500058174133, 'R100': 0.9576500058174133}	2	0.95765	3	2													0.638433	1.98311	3.5	0.9753	likely_pathogenic
D102A	2	PAS	c.305A>C	NM_000238.4(KCNH2):c.305A>C (p.Asp102Ala)	Cardiogen and Clinvar	Long QT syndrome	not provided	Likely pathogenic (PM1 PM2 PP3 PS3)	4	0.19421	0.629922	0.5	1.32413	2.5	no rotamers	no rotamers	0	2.5	{}	0	{}	0																0	1.32413	2.5	0.8595	likely_pathogenic
D102E	2	PAS	c.306T>G	NM_000238.4(KCNH2):c.306T>G (p.Asp102Glu)	Clinvar	Long QT syndrome	NA	Uncertain significance	3	0.153146	0.120305	0	0.273452	1.25	[0]	[0]	0	1.25	{}	0	{}	0	0.127521	0	0													0	0.273452	1.25	0.8058	likely_pathogenic
D102V	2	PAS	c.305A>T	NM_000238.4(KCNH2):c.305A>T (p.Asp102Val)	Clinvar	Congenital long QT syndrome	NA	not provided	3	0.0862152	0.86252	0.5	1.44874	2.75	[0]	[0]	0	2.75	{}	0	{}	0	0.922945	0	0													0	1.44874	2.75	0.9149	likely_pathogenic
S104G	3	PAS	c.310A>G	NM_000238.4(KCNH2):c.310A>G (p.Ser104Gly)	Clinvar	Long QT syndrome	NA	Uncertain significance	3	0.293027	0.0344472	0	0.327475	1.5	no rotamers	no rotamers	0	1.5	{}	0	{}	0																0	0.327475	1.5	0.1141	likely_benign
S104R	3	PAS	c.312C>G	NM_000238.4(KCNH2):c.312C>G (p.Ser104Arg)	Clinvar	Long QT syndrome	NA	Uncertain significance	3	0.57925	0.393056	0.5	1.47231	2.75	[0, 0, 0]	[0, 0, 0]	0	2.75	{'D102': 0.26531799882650375, 'G103': 0.26531799882650375, 'R100': 0.26531799882650375, 'C105': 0.07385499775409698}	4	{'D102': 0.26531799882650375, 'R100': 0.26531799882650375}	2	0.098764	3	2	0.092699	3	2	0.073855	4	2							0.164569	1.63687	3	0.5265	ambiguous	0.731	likely_pathogenic
C105G	3	PAS	c.313T>G	NM_000238.4(KCNH2):c.313T>G (p.Cys105Gly)	Cardiogen	-	Long QT syndrome	Uncertain significance (PM1 PM2 PP3)	3	0.349652	0.187385	0	0.537036	1.75	no rotamers	no rotamers	0	1.75	{}	0	{}	0																0	0.537036	1.75	0.1624	likely_benign
C105Y	3	PAS	c.314G>A	NM_000238.4(KCNH2):c.314G>A (p.Cys105Tyr)	Clinvar	Cardiovascular phenotype	NA	Uncertain significance	3	0.444166	0.203106	0	0.647273	1.75	[26, 42, 39]	[23, 23, 24]	1	3	{'Y99': 0.7969719991087914, 'F98': 0.18581900000572205, 'P72': 0.7969719991087914, 'G103': 0.6111529991030693, 'R100': 0.7969719991087914, 'F106': 0.7969719991087914, 'S104': 0.12374600023031235}	7	{'Y99': 0.7969719991087914, 'F98': 0.18581900000572205, 'P72': 0.7969719991087914, 'R100': 0.7969719991087914, 'F106': 0.7969719991087914}	5	0.487407	5	4	0.185819	5	5	0.123746	6	4							0.658242	2.30551	3.75	0.399	ambiguous	0.858	likely_pathogenic
F106L	3	PAS	c.318C>A	NM_000238.4(KCNH2):c.318C>A (p.Phe106Leu)	Clinvar	Congenital long QT syndrome	NA	not provided	3	0.116997	0.0538091	0	0.170806	1.25	[1, 1]	[0, 0]	0.5	1.75	{'C108': 0.12668700516223907, 'F98': 0.7847660332918167, 'V131': 0.7847660332918167, 'R100': 0.7847660332918167, 'L107': 0.7847660332918167, 'A97': 0.7847660332918167, 'C105': 0.7847660332918167}	7	{'C108': 0.12668700516223907, 'F98': 0.7847660332918167, 'R100': 0.7847660332918167}	3	0.658079	6	2	0.126687	7	3										0.273654	0.94446	2.25	0.9287	likely_pathogenic
F106Y	3	PAS	c.317T>A	NM_000238.4(KCNH2):c.317T>A (p.Phe106Tyr)	Clinvar	Congenital long QT syndrome	NA	not provided	3	0.0537367	0.259198	0	0.312935	1.5	[9, 0, 15, 16]	[1, 0, 1, 1]	0.830718	2.5	{'C108': 0.7770169973373413, 'F98': 0.9160979986190796, 'V131': 0.7610189914703369, 'R100': 0.9160979986190796, 'L107': 0.7610189914703369, 'A97': 0.9160979986190796, 'C105': 0.9160979986190796}	7	{'C108': 0.7770169973373413, 'F98': 0.9160979986190796, 'R100': 0.9160979986190796}	3	0.497239	7	3	0.155079	5	3	0.139081	6	2	0.124699	7	3				0.405953	1.54961	3	0.6642	likely_pathogenic
L107P	3	PAS	c.320T>C	NM_000238.4(KCNH2):c.320T>C (p.Leu107Pro)	Clinvar	Long QT syndrome	NA	Uncertain significance	3	0.221559	0.599632	0	0.821191	2	[0, 0]	[0, 0]	0	2	{'V131': 1.0000000074505806, 'F106': 0.12146700173616409, 'A97': 1.0000000074505806}	3	{'F106': 0.12146700173616409}	1	0.878533	2	0	0.121467	3	1										0.040489	0.86168	2	0.0884	likely_benign
C108R	3	PAS	c.322T>C	NM_000238.4(KCNH2):c.322T>C (p.Cys108Arg)	Clinvar	Long QT syndrome	NA	Likely pathogenic	4	0.481547	0.543417	0.5	1.52496	2.75	[8]	[1]	1	4	{'V131': 0.10907500237226486, 'E130': 0.10907500237226486, 'F106': 0.10907500237226486, 'R100': 0.10907500237226486, 'L51': 0.10907500237226486, 'L107': 0.10907500237226486, 'I96': 0.10907500237226486}	7	{'F106': 0.10907500237226486, 'R100': 0.10907500237226486, 'L51': 0.10907500237226486, 'I96': 0.10907500237226486}	4	0.109075	7	4													0.0623286	2.58729	4.25	0.997	likely_pathogenic
C108Y	3	PAS	c.323G>A	NM_000238.4(KCNH2):c.323G>A (p.Cys108Tyr)	Clinvar	Long QT syndrome	NA	Uncertain significance	3	0.444166	0.203106	0	0.647273	1.75	[26, 31, 37]	[3, 8, 12]	1	3	{'L109': 0.12349200248718262, 'K28': 0.12349200248718262, 'L51': 0.1471869945526123, 'F98': 0.48527199029922485, 'V131': 0.7559509873390198, 'E130': 0.7559509873390198, 'V110': 0.48527199029922485, 'N128': 0.12349200248718262, 'F129': 0.12349200248718262, 'R100': 0.1471869945526123, 'F106': 0.7559509873390198, 'L107': 0.7559509873390198, 'A97': 0.48527199029922485, 'I96': 0.7559509873390198}	14	{'K28': 0.12349200248718262, 'L51': 0.1471869945526123, 'F98': 0.48527199029922485, 'R100': 0.1471869945526123, 'F106': 0.7559509873390198, 'I96': 0.7559509873390198}	6	0.485272	8	3	0.147187	7	4	0.123492	9	3							0.307248	1.95452	3.25	0.9931	likely_pathogenic
L109Q	3	PAS	c.326T>A	NM_000238.4(KCNH2):c.326T>A (p.Leu109Gln)	Clinvar	Cardiovascular phenotype	NA	Uncertain significance	3	0.0689851	0.692143	0	0.761128	2	[0, 2, 5]	[0, 0, 1]	0.485942	2.5	{'C108': 0.20938099920749664, 'E130': 0.20938099920749664, 'V110': 0.14342200011014938, 'F129': 0.20938099920749664, 'K93': 0.14342200011014938, 'E95': 0.06595899909734726, 'V94': 0.07157599925994873}	7	{'C108': 0.20938099920749664}	1	0.071846	5	1	0.071576	6	1	0.065959	4	1							0.0427883	1.28986	2.5	0.117	likely_benign
L109R	3	PAS	c.326T>G	NM_000238.4(KCNH2):c.326T>G (p.Leu109Arg)	Clinvar	Long QT syndrome 2	NA	Benign	1	0.240293	0.786133	0.5	1.52643	2.75	[5]	[1]	1	4	{'F129': 0.11013200134038925, 'K93': 0.11013200134038925, 'E130': 0.11013200134038925, 'C108': 0.11013200134038925, 'V110': 0.11013200134038925}	5	{'C108': 0.11013200134038925}	1	0.110132	5	1													0.0220264	2.54845	4	0.1408	likely_benign
V110M	3	PAS	c.328G>A	NM_000238.4(KCNH2):c.328G>A (p.Val110Met)	Clinvar	Long QT syndrome	NA	Uncertain significance	3	0.155532	0.0311871	0	0.186719	1.25	[4, 0, 2, 8, 9]	[1, 0, 0, 1, 0]	0.603522	2	{'V112': 0.23385099321603775, 'F98': 0.5922489985823631, 'L127': 0.10810499638319016, 'I82': 0.3438809961080551, 'F129': 0.5922489985823631, 'K93': 0.5922489985823631, 'V94': 0.5922489985823631, 'I96': 0.21813499927520752}	8	{'F98': 0.5922489985823631, 'I82': 0.3438809961080551, 'I96': 0.21813499927520752}	3	0.140263	4	1	0.125746	6	2	0.116568	6	3	0.108105	6	1	0.101567	6	3	0.204066	0.994308	2.25	0.7728	likely_pathogenic
D111N	3	PAS	c.331G>A	NM_000238.4(KCNH2):c.331G>A (p.Asp111Asn)	Clinvar	Cardiac arrhythmia	NA	Uncertain significance	3	0.0308445	0.18591	0.5	0.716755	1.75	[0, 0, 1]	[0, 0, 0]	0.141779	2	{'V112': 0.6177440136671066, 'V113': 0.6177440136671066, 'L127': 0.6177440136671066, 'N128': 0.6177440136671066, 'K93': 0.4311300069093704}	5	{}	0	0.255964	5	0	0.186614	4	0	0.175166	5	0							0	0.858533	2	0.7704	likely_pathogenic
D111V	3	PAS	c.332A>T	NM_000238.4(KCNH2):c.332A>T (p.Asp111Val)	Clinvar	Congenital long QT syndrome	NA	not provided	3	0.0862152	0.86252	0.5	1.44874	2.75	[0]	[0]	0	2.75	{'N128': 0.9924780130386353, 'K93': 0.9924780130386353, 'V113': 0.9924780130386353, 'L127': 0.9924780130386353}	4	{}	0	0.992478	4	0													0	1.44874	2.75	0.9599	likely_pathogenic
P114S	3	PAS	c.340C>T	NM_000238.4(KCNH2):c.340C>T (p.Pro114Ser)	Cardiogen and Clinvar	Long QT syndrome	not provided	Likely pathogenic (PM1 PM2 PP3 PS3)	4	0.142604	0.253566	0	0.396171	1.5	[0, 0, 0]	[0, 0, 0]	0	1.5	{'V115': 0.5275329947471619, 'V122': 0.5275329947471619, 'M124': 0.9999990016222, 'F125': 0.3122450113296509}	4	{'M124': 0.9999990016222}	1	0.527533	3	1	0.312245	2	1	0.160221	1	1							0.492188	0.888359	2	0.9984	likely_pathogenic
V115G	3	PAS	c.344T>G	NM_000238.4(KCNH2):c.344T>G (p.Val115Gly)	Clinvar	not provided	NA	Pathogenic	5	0.486544	0.316345	0	0.802889	2	no rotamers	no rotamers	0	2	{}	0	{}	0																0	0.802889	2	0.9911	likely_pathogenic
V115M	3	PAS	c.343G>A	NM_000238.4(KCNH2):c.343G>A (p.Val115Met)	Cardiogen and Clinvar	Short QT syndrome type 1|Long QT syndrome 2|Long QT syndrome|Cardiovascular phenotype|Cardiac arrhythmia	Long QT syndrome	Uncertain significance (PM1 PM2 PP3)	3	0.155532	0.0311871	0	0.186719	1.25	[0, 4, 7, 2]	[0, 0, 1, 0]	0.419096	1.75	{'I123': 0.6550639942288399, 'I18': 0.42370299249887466, 'K116': 0.6550639942288399, 'M124': 0.6550639942288399, 'I126': 0.6550639942288399}	5	{'M124': 0.6550639942288399}	1	0.231361	4	1	0.182498	5	1	0.125366	5	1	0.115839	5	1				0.142581	0.748396	2	0.9446	likely_pathogenic
K116Q	3	PAS	c.346A>C	NM_000238.4(KCNH2):c.346A>C (p.Lys116Gln)	Clinvar	Long QT syndrome	NA	Uncertain significance	3	0.165246	0.191684	0.5	0.85693	2	[5, 0, 0]	[2, 0, 0]	0.349988	2.5	{'V115': 0.23970799893140793, 'A121': 0.23970799893140793, 'V122': 0.1653200015425682}	3	{}	0	0.083895	3	0	0.081425	3	0	0.074388	2	0							0	1.20692	2.5	0.8618	likely_pathogenic
K116R	3	PAS	c.347A>G	NM_000238.4(KCNH2):c.347A>G (p.Lys116Arg)	Clinvar	Long QT syndrome	NA	Uncertain significance	3	0.101649	0.115135	0	0.216784	1.25	[13]	[1]	1	2.5	{'V115': 0.111394003033638, 'A121': 0.111394003033638, 'V122': 0.111394003033638, 'A89': 0.111394003033638, 'P114': 0.111394003033638}	5	{'P114': 0.111394003033638}	1	0.111394	5	1													0.0222788	1.23906	2.5	0.2193	likely_benign
E118D	3	PAS	c.354G>C	NM_000238.4(KCNH2):c.354G>C (p.Glu118Asp)	Clinvar	Cardiovascular phenotype|Cardiac arrhythmia|Long QT syndrome	NA	Uncertain significance	3	0.153146	0.120305	0	0.273452	1.25	[0, 0, 0]	[0, 0, 0]	0	1.25	{'N117': 0.7681359872221947}	1	{}	0	0.507935	1	0	0.145484	1	0	0.114717	1	0							0	0.273452	1.25	0.6651	likely_pathogenic
E118K	3	PAS	c.352G>A	NM_000238.4(KCNH2):c.352G>A (p.Glu118Lys)	Clinvar	Long QT syndrome	NA	Uncertain significance	3	0.203085	0.0736928	1	1.27678	2.5	[0, 0]	[0, 0]	0	2.5	{'N117': 0.3892599940299988}	1	{}	0	0.273067	1	0	0.116193	1	0										0	1.27678	2.5	0.6793	likely_pathogenic
E118Q	3	PAS	c.352G>C	NM_000238.4(KCNH2):c.352G>C (p.Glu118Gln)	Clinvar	Long QT syndrome	NA	Uncertain significance	3	0.0299251	0.12937	0.5	0.659295	1.75	[0, 0, 0]	[0, 0, 0]	0	1.75	{'N117': 0.23228800296783447}	1	{}	0	0.086745	1	0	0.072899	1	0	0.072644	1	0							0	0.659295	1.75	0.4019	ambiguous	0.636	likely_pathogenic
D119H	3	PAS	c.355G>C	NM_000238.4(KCNH2):c.355G>C (p.Asp119His)	Clinvar	Long QT syndrome|Long QT syndrome 2|Short QT syndrome type 1|Cardiovascular phenotype|not provided	NA	Conflicting classifications of pathogenicity	3	0.221078	0.287434	1	1.50851	2.75	[0, 0]	[0, 0]	0	2.75	{'N117': 0.30250200629234314}	1	{}	0	0.151423	1	0	0.151079	1	0										0	1.50851	2.75	0.4836	ambiguous	0.562	likely_pathogenic
A121V	3	PAS	c.362C>T	NM_000238.4(KCNH2):c.362C>T (p.Ala121Val)	Clinvar	not specified|Long QT syndrome	NA	Uncertain significance	3	0.268457	0.150648	0	0.419105	1.5	[0, 0, 0]	[0, 0, 0]	0	1.5	{'N117': 0.9999999925494194, 'G120': 0.41909801214933395, 'V122': 0.687920980155468, 'I123': 0.9999999925494194, 'K116': 0.9999999925494194}	5	{}	0	0.580902	4	0	0.312079	4	0	0.107019	5	0							0	0.419105	1.5	0.0729	likely_benign
M124I	3	PAS	c.372G>A	NM_000238.4(KCNH2):c.372G>A (p.Met124Ile)	Clinvar	Long QT syndrome	NA	Uncertain significance	3	0.0257182	0.113826	0	0.139544	1.25	[0]	[0]	0	1.25	{'V115': 0.9259269833564758, 'P114': 0.9259269833564758, 'I123': 0.9259269833564758, 'L15': 0.9259269833564758, 'F14': 0.9259269833564758, 'A32': 0.9259269833564758, 'F125': 0.9259269833564758}	7	{'P114': 0.9259269833564758, 'L15': 0.9259269833564758, 'A32': 0.9259269833564758}	3	0.925927	7	3													0.396826	0.53637	1.75	0.9925	likely_pathogenic
M124R	3	PAS	c.371T>G	NM_000238.4(KCNH2):c.371T>G (p.Met124Arg)	Clinvar	Long QT syndrome	NA	Pathogenic	5	0.187297	0.683184	0.5	1.37048	2.75	[2]	[0]	0.5	3.25	{'L15': 0.1264919936656952, 'N33': 0.1264919936656952, 'A32': 0.1264919936656952, 'I31': 0.1264919936656952, 'I42': 0.1264919936656952, 'V115': 0.1264919936656952, 'P114': 0.1264919936656952, 'I123': 0.1264919936656952, 'F125': 0.1264919936656952}	9	{'L15': 0.1264919936656952, 'N33': 0.1264919936656952, 'A32': 0.1264919936656952, 'I31': 0.1264919936656952, 'I42': 0.1264919936656952, 'P114': 0.1264919936656952}	6	0.126492	9	6													0.084328	1.95481	3.25	0.9978	likely_pathogenic
M124T	3	PAS	c.371T>C	NM_000238.4(KCNH2):c.371T>C (p.Met124Thr)	Cardiogen and Clinvar	Cardiovascular phenotype	Long QT syndrome	Pathogenic (PM1 PM2 PP3 PS3 PS4)	5	0.268423	0.302533	0	0.570956	1.75	[0]	[0]	0	1.75	{'V115': 0.9250820279121399, 'P114': 0.9250820279121399, 'I123': 0.9250820279121399, 'L15': 0.9250820279121399, 'F125': 0.9250820279121399, 'A32': 0.9250820279121399}	6	{'P114': 0.9250820279121399, 'L15': 0.9250820279121399, 'A32': 0.9250820279121399}	3	0.925082	6	3													0.462541	1.0335	2.25	0.9923	likely_pathogenic
M124V	3	PAS	c.370A>G	NM_000238.4(KCNH2):c.370A>G (p.Met124Val)	Clinvar	Long QT syndrome	NA	Uncertain significance	3	0.155532	0.0311871	0	0.186719	1.25	[0]	[0]	0	1.25	{'V115': 0.9947540163993835, 'P114': 0.9947540163993835, 'I123': 0.9947540163993835, 'L15': 0.9947540163993835, 'F125': 0.9947540163993835, 'A32': 0.9947540163993835}	6	{'P114': 0.9947540163993835, 'L15': 0.9947540163993835, 'A32': 0.9947540163993835}	3	0.994754	6	3													0.497377	0.684096	1.75	0.9231	likely_pathogenic
F125C	3	PAS	c.374T>G	NM_000238.4(KCNH2):c.374T>G (p.Phe125Cys)	Clinvar	Cardiovascular phenotype|Long QT syndrome	NA	Uncertain significance	3	0.379819	0.200434	0	0.580253	1.75	[1, 0]	[0, 0]	0.329301	2	{'A32': 0.996813029050827, 'I31': 0.996813029050827, 'V112': 0.6565030217170715, 'M124': 0.996813029050827, 'L127': 0.996813029050827, 'L86': 0.996813029050827}	6	{'A32': 0.996813029050827, 'I31': 0.996813029050827, 'M124': 0.996813029050827, 'L86': 0.996813029050827}	4	0.656503	6	4	0.34031	5	4										0.709917	1.61947	3	0.9926	likely_pathogenic
F125L	3	PAS	c.373T>C	NM_000238.4(KCNH2):c.373T>C (p.Phe125Leu)	Clinvar	Long QT syndrome	NA	Uncertain significance	3	0.116997	0.0538091	0	0.170806	1.25	[4, 0]	[1, 0]	0.608824	2	{'A32': 0.875016987323761, 'I31': 0.875016987323761, 'V112': 0.5327309966087341, 'P114': 0.34228599071502686, 'M124': 0.875016987323761, 'L127': 0.875016987323761, 'L86': 0.875016987323761}	7	{'A32': 0.875016987323761, 'I31': 0.875016987323761, 'P114': 0.34228599071502686, 'M124': 0.875016987323761, 'L86': 0.875016987323761}	5	0.532731	6	4	0.342286	6	5										0.640392	1.42002	2.75	0.9991	likely_pathogenic
I126F	3	PAS	c.376A>T	NM_000238.4(KCNH2):c.376A>T (p.Ile126Phe)	Clinvar	Long QT syndrome	NA	Uncertain significance	3	0.123128	0.0763906	0	0.199519	1.25	[3, 11, 2]	[0, 0, 0]	0.5	1.75	{'F22': 0.20972099900245667, 'I18': 0.44161100685596466, 'I31': 0.44161100685596466, 'I30': 0.6513320058584213, 'F29': 0.20972099900245667, 'V115': 0.44161100685596466, 'V113': 0.6513320058584213, 'V112': 0.6513320058584213, 'N128': 0.20972099900245667, 'L127': 0.6513320058584213}	10	{'I31': 0.44161100685596466, 'I30': 0.6513320058584213, 'F29': 0.20972099900245667}	3	0.319745	7	2	0.209721	7	2	0.121866	7	2							0.186095	0.885613	2	0.9916	likely_pathogenic
I126N	3	PAS	c.377T>A	NM_000238.4(KCNH2):c.377T>A (p.Ile126Asn)	Clinvar	Long QT syndrome	NA	Uncertain significance	3	0.21904	0.66132	0	0.88036	2	[0, 0, 0, 0]	[0, 0, 0, 0]	0	2	{'I30': 0.5638849958777428, 'F22': 0.3101779967546463, 'I18': 0.12495899945497513, 'I31': 0.12495899945497513, 'L127': 0.5638849958777428, 'F29': 0.43892599642276764, 'V115': 0.12495899945497513, 'V113': 0.5638849958777428, 'V112': 0.5638849958777428, 'N128': 0.3010829985141754}	10	{'I30': 0.5638849958777428, 'I31': 0.12495899945497513, 'F29': 0.43892599642276764}	3	0.172335	7	2	0.137843	6	2	0.128748	6	2	0.124959	7	2				0.173805	1.05416	2.25	0.9997	likely_pathogenic
L127F	3	PAS	c.379C>T	NM_000238.4(KCNH2):c.379C>T (p.Leu127Phe)	Cardiogen and Clinvar	not provided	Long QT syndrome	Likely pathogenic (PM1 PM2 PP3 PP5)	4	0.116997	0.0538091	0	0.170806	1.25	[0, 0, 0, 37]	[0, 0, 0, 4]	0.130595	1.25	{'I30': 0.7776120230555534, 'F29': 0.7776120230555534, 'C64': 0.5722070187330246, 'F125': 0.6760600209236145, 'I126': 0.7776120230555534, 'V112': 0.7776120230555534, 'D111': 0.7776120230555534, 'L86': 0.6760600209236145, 'F129': 0.7776120230555534, 'V110': 0.10155200213193893}	10	{'I30': 0.7776120230555534, 'F29': 0.7776120230555534, 'C64': 0.5722070187330246, 'D111': 0.7776120230555534, 'L86': 0.6760600209236145}	5	0.417991	9	5	0.154216	9	5	0.103853	8	4	0.101552	7	3				0.413342	0.714743	1.75	0.92	likely_pathogenic
N128S	3	PAS	c.383A>G	NM_000238.4(KCNH2):c.383A>G (p.Asn128Ser)	Clinvar	Long QT syndrome|not provided|Cardiovascular phenotype|Cardiac arrhythmia	NA	Uncertain significance	3	0.150873	0.255959	0	0.406832	1.5	[0, 0, 0]	[0, 0, 0]	0	1.5	{'D111': 1.0, 'F22': 0.29348400235176086, 'F129': 1.0, 'F29': 1.0}	4	{'D111': 1.0, 'F29': 1.0}	2	0.483452	3	2	0.293484	4	2	0.223064	3	2							0.617753	1.02458	2.25	0.293	likely_benign
N128T	3	PAS	c.383A>C	NM_000238.4(KCNH2):c.383A>C (p.Asn128Thr)	Clinvar	Long QT syndrome	NA	Uncertain significance	3	0.0495444	0.275041	0	0.324585	1.5	[0, 0]	[0, 0]	0	1.5	{'F22': 0.9450589716434479, 'F29': 0.9450589716434479, 'D111': 0.9450589716434479, 'I126': 0.7701879739761353, 'F129': 0.9450589716434479}	5	{'F29': 0.9450589716434479, 'D111': 0.9450589716434479}	2	0.770188	5	2	0.174871	4	2										0.395511	0.720096	1.75	0.708	likely_pathogenic
F129C	3	PAS	c.386T>G	NM_000238.4(KCNH2):c.386T>G (p.Phe129Cys)	Cardiogen	-	Long QT syndrome	Uncertain significance (PM1 PM2 PP3)	3	0.379819	0.200434	0	0.580253	1.75	[0, 4, 2]	[0, 0, 1]	0.215641	2	{'L109': 0.9999990314245224, 'L51': 0.2906150072813034, 'K28': 0.9999990314245224, 'C108': 0.9999990314245224, 'E130': 0.9999990314245224, 'L127': 0.709384024143219, 'N128': 0.9999990314245224}	7	{'L51': 0.2906150072813034, 'K28': 0.9999990314245224, 'C108': 0.9999990314245224}	3	0.709384	6	2	0.149948	6	3	0.140667	6	3							0.381769	1.17766	2.5	0.9899	likely_pathogenic
F129L	3	PAS	c.387C>G	NM_000238.4(KCNH2):c.387C>G (p.Phe129Leu)	Clinvar	not provided|Long QT syndrome|Cardiovascular phenotype	NA	Conflicting classifications of pathogenicity	3	0.116997	0.0538091	0	0.170806	1.25	[0]	[0]	0	1.25	{'E130': 0.793641984462738, 'C108': 0.793641984462738, 'L109': 0.793641984462738, 'V110': 0.793641984462738, 'F48': 0.793641984462738, 'N128': 0.793641984462738, 'K28': 0.793641984462738}	7	{'C108': 0.793641984462738, 'K28': 0.793641984462738}	2	0.793642	7	2													0.226755	0.397561	1.5	0.9987	likely_pathogenic
E130K	3	PAS	c.388G>A	NM_000238.4(KCNH2):c.388G>A (p.Glu130Lys)	Clinvar	Cardiac arrhythmia|Long QT syndrome	NA	Uncertain significance	3	0.203085	0.0736928	1	1.27678	2.5	[0, 5]	[0, 1]	0.338019	3	{'C108': 0.3627989962697029, 'L109': 0.3627989962697029, 'F129': 0.3627989962697029, 'V131': 0.24016599357128143}	4	{'C108': 0.3627989962697029}	1	0.240166	4	1	0.122633	3	1										0.100919	1.71572	3	0.6763	likely_pathogenic
V131A	3	PAS	c.392T>C	NM_000238.4(KCNH2):c.392T>C (p.Val131Ala)	Clinvar	Long QT syndrome	NA	Uncertain significance	3	0.268457	0.150648	0	0.419105	1.5	no rotamers	no rotamers	0	1.5	{}	0	{}	0																0	0.419105	1.5	0.1129	likely_benign
V131L	3	PAS	c.391G>T	NM_000238.4(KCNH2):c.391G>T (p.Val131Leu)	Cardiogen and Clinvar	not provided|Long QT syndrome|Cardiac arrhythmia	Conduction disorder of the heart| Hypertrophic cardiomyopathy	Uncertain significance (PM1 PM2 PP3)	3	0.144355	0.0624281	0	0.206783	1.25	[1, 4]	[0, 1]	0.658099	2	{'C108': 0.9142999649047852, 'E130': 0.9142999649047852, 'F106': 0.6251999735832214, 'L107': 0.9142999649047852}	4	{'C108': 0.9142999649047852, 'F106': 0.6251999735832214}	2	0.6252	4	2	0.2891	3	1										0.408967	1.27385	2.5	0.1685	likely_benign
V131M	3	PAS	c.391G>A	NM_000238.4(KCNH2):c.391G>A (p.Val131Met)	Clinvar	Cardiac arrhythmia	NA	Uncertain significance	3	0.155532	0.0311871	0	0.186719	1.25	[3, 0, 0]	[0, 0, 0]	0.198479	1.5	{'C108': 0.4667999893426895, 'E130': 0.4667999893426895, 'F106': 0.34869998693466187, 'L107': 0.4667999893426895}	4	{'C108': 0.4667999893426895, 'F106': 0.34869998693466187}	2	0.1853	4	2	0.1634	4	2	0.1181	3	1							0.213717	0.598915	1.75	0.1379	likely_benign
M133T	3	PAS	c.398T>C	NM_000238.4(KCNH2):c.398T>C (p.Met133Thr)	Clinvar	Cardiovascular phenotype|not provided|Cardiac arrhythmia|Long QT syndrome|Long QT syndrome 2	NA	Uncertain significance	3	0.268423	0.302533	0	0.570956	1.75				1.75																					0.570956	1.75	0.0814	likely_benign
E134G	3	PAS	c.401A>G	NM_000238.4(KCNH2):c.401A>G (p.Glu134Gly)	Clinvar	Long QT syndrome	NA	Uncertain significance	3	0.58319	0.409386	0.5	1.49258	2.75				2.75																					1.49258	2.75	0.0684	likely_benign
D136Y	3	N-linker	c.406G>T	NM_000238.4(KCNH2):c.406G>T (p.Asp136Tyr)	Clinvar	Long QT syndrome	NA	Uncertain significance	3	0.404027	0.60966	0.5	1.51369	2.75				2.75																					1.51369	2.75	0.1635	likely_benign
M137T	3	N-linker	c.410T>C	NM_000238.4(KCNH2):c.410T>C (p.Met137Thr)	Clinvar	Long QT syndrome	NA	Uncertain significance	3	0.268423	0.302533	0	0.570956	1.75				1.75																					0.570956	1.75	0.0596	likely_benign
M137V	3	N-linker	c.409A>G	NM_000238.4(KCNH2):c.409A>G (p.Met137Val)	Clinvar	Short QT syndrome type 1	NA	Uncertain significance	3	0.155532	0.0311871	0	0.186719	1.25				1.25																					0.186719	1.25	0.0535	likely_benign
V138A	3	N-linker	c.413T>C	NM_000238.4(KCNH2):c.413T>C (p.Val138Ala)	Clinvar	Long QT syndrome	NA	Uncertain significance	3	0.268457	0.150648	0	0.419105	1.5				1.5																					0.419105	1.5	0.0571	likely_benign
G139A	3	N-linker	c.416G>C	NM_000238.4(KCNH2):c.416G>C (p.Gly139Ala)	Clinvar	Long QT syndrome|Cardiac arrhythmia	NA	Uncertain significance	3	0.229185	0.190324	0	0.419509	1.5				1.5																					0.419509	1.5	0.07	likely_benign
S140C	3	N-linker	c.419_420delinsGT	NM_000238.4(KCNH2):c.419_420delinsGT (p.Ser140Cys)	Clinvar	Long QT syndrome	NA	Uncertain significance	3	0.111821	0.206856	0	0.318677	1.5				1.5																					0.318677	1.5	0.0868	likely_benign
S140F	3	N-linker	c.419C>T	NM_000238.4(KCNH2):c.419C>T (p.Ser140Phe)	Clinvar	Cardiac arrhythmia|not provided	NA	Uncertain significance	3	0.488459	0.430699	0	0.919158	2				2																					0.919158	2	0.1023	likely_benign
S140Y	3	N-linker	c.419C>A	NM_000238.4(KCNH2):c.419C>A (p.Ser140Tyr)	Clinvar	Long QT syndrome	NA	Uncertain significance	3	0.542196	0.121528	0	0.663724	1.75				1.75																					0.663724	1.75	0.1179	likely_benign
P141L	3	N-linker	c.422C>T	NM_000238.4(KCNH2):c.422C>T (p.Pro141Leu)	Clinvar	not provided|Hypertrophic cardiomyopathy|not specified|Long QT syndrome|Cardiac arrhythmia|Long QT syndrome 2|Cardiovascular phenotype	NA	Conflicting classifications of pathogenicity	3	0.221559	0.599632	0	0.821191	2				2																					0.821191	2	0.0718	likely_benign
P141S	3	N-linker	c.421C>T	NM_000238.4(KCNH2):c.421C>T (p.Pro141Ser)	Clinvar	Long QT syndrome	NA	Uncertain significance	3	0.142604	0.253566	0	0.396171	1.5				1.5																					0.396171	1.5	0.0722	likely_benign
A142T	3	N-linker	c.424G>A	NM_000238.4(KCNH2):c.424G>A (p.Ala142Thr)	Clinvar	Long QT syndrome	NA	Uncertain significance	3	0.177806	0.181598	0	0.359404	1.5				1.5																					0.359404	1.5	0.0662	likely_benign
H143Y	3	N-linker	c.427C>T	NM_000238.4(KCNH2):c.427C>T (p.His143Tyr)	Clinvar	Long QT syndrome	NA	Uncertain significance	3	0.182949	0.346094	0.5	1.02904	2.25				2.25																					1.02904	2.25	0.093	likely_benign
D144V	3	N-linker	c.431A>T	NM_000238.4(KCNH2):c.431A>T (p.Asp144Val)	Clinvar	Cardiovascular phenotype|Cardiac arrhythmia|not provided|Long QT syndrome	NA	Conflicting classifications of pathogenicity	3	0.0862152	0.86252	0.5	1.44874	2.75				2.75																					1.44874	2.75	0.1366	likely_benign
T145I	3	N-linker	c.434C>T	NM_000238.4(KCNH2):c.434C>T (p.Thr145Ile)	Clinvar	Long QT syndrome|Long QT syndrome 2|Short QT syndrome type 1	NA	Uncertain significance	3	0.22234	0.430504	0	0.652845	1.75				1.75																					0.652845	1.75	0.1458	likely_benign
N146K	3	N-linker	c.438C>A	NM_000238.4(KCNH2):c.438C>A (p.Asn146Lys)	Clinvar	Long QT syndrome	NA	Uncertain significance	3	0.35314	0.207167	0.5	1.06031	2.25				2.25																					1.06031	2.25	0.5047	ambiguous
N146S	3	N-linker	c.437A>G	NM_000238.4(KCNH2):c.437A>G (p.Asn146Ser)	Clinvar	Long QT syndrome	NA	Uncertain significance	3	0.150873	0.255959	0	0.406832	1.5				1.5																					0.406832	1.5	0.096	likely_benign
H147R	3	N-linker	c.440A>G	NM_000238.4(KCNH2):c.440A>G (p.His147Arg)	Clinvar	not provided|Long QT syndrome|Short QT syndrome type 1|Long QT syndrome 2	NA	Uncertain significance	3	0.234121	0.141392	0	0.375514	1.5				1.5																					0.375514	1.5	0.1181	likely_benign
H147Y	3	N-linker	c.439C>T	NM_000238.4(KCNH2):c.439C>T (p.His147Tyr)	Clinvar	Long QT syndrome	NA	Uncertain significance	3	0.182949	0.346094	0.5	1.02904	2.25				2.25																					1.02904	2.25	0.1454	likely_benign
R148Q	3	N-linker	c.443G>A	NM_000238.4(KCNH2):c.443G>A (p.Arg148Gln)	Clinvar	not provided|Long QT syndrome|Short QT syndrome type 1|Long QT syndrome 2|Long QT syndrome 2|Cardiovascular phenotype|Cardiac arrhythmia	NA	Conflicting classifications of pathogenicity	3	0.267642	0.101669	0.5	0.869311	2				2																					0.869311	2	0.0791	likely_benign
R148W	3	N-linker	c.442C>T	NM_000238.4(KCNH2):c.442C>T (p.Arg148Trp)	Cardiogen and Clinvar	Long QT syndrome|not specified|not provided|Conduction disorder of the heart|Cardiovascular phenotype|Cardiac arrhythmia|Long QT syndrome 2	Long QT syndrome |Sudden infant death syndrome|Dilated cardiomyopathy|Hypertrophic cardiomyopathy	Benign (PP3 PS3 BS3 BS1 BP6)	1	0.113604	0.548162	0.5	1.16177	2.5				2.5																					1.16177	2.5	0.0911	likely_benign
G149A	3	N-linker	c.446G>C	NM_000238.4(KCNH2):c.446G>C (p.Gly149Ala)	Clinvar	Cardiac arrhythmia|Long QT syndrome|Cardiovascular phenotype|Short QT syndrome type 1|Long QT syndrome 2	NA	Conflicting classifications of pathogenicity	3	0.229185	0.190324	0	0.419509	1.5				1.5																					0.419509	1.5	0.0706	likely_benign
G149D	3	N-linker	c.446G>A	NM_000238.4(KCNH2):c.446G>A (p.Gly149Asp)	Clinvar	Long QT syndrome|Cardiovascular phenotype|Cardiac arrhythmia	NA	Uncertain significance	3	0.431196	0.45531	0.5	1.38651	2.75				2.75																					1.38651	2.75	0.1558	likely_benign
G149R	3	N-linker	c.445G>C	NM_000238.4(KCNH2):c.445G>C (p.Gly149Arg)	Clinvar	Long QT syndrome	NA	Uncertain significance	3	0.886396	0.443689	0.5	1.83008	3.25				3.25																					1.83008	3.25	0.1581	likely_benign
G149V	3	N-linker	c.446G>T	NM_000238.4(KCNH2):c.446G>T (p.Gly149Val)	Clinvar	Long QT syndrome	NA	Uncertain significance	3	0.486544	0.316345	0	0.802889	2				2																					0.802889	2	0.0739	likely_benign
P150L	3	N-linker	c.449C>T	NM_000238.4(KCNH2):c.449C>T (p.Pro150Leu)	Cardiogen and Clinvar	Long QT syndrome|Cardiovascular phenotype|Cardiac arrhythmia	Long QT syndrome	Uncertain significance (PM2 PP3)	3	0.221559	0.599632	0	0.821191	2				2																					0.821191	2	0.0695	likely_benign
P150S	3	N-linker	c.448C>T	NM_000238.4(KCNH2):c.448C>T (p.Pro150Ser)	Clinvar	Ventricular tachycardia	NA	Uncertain significance	3	0.142604	0.253566	0	0.396171	1.5				1.5																					0.396171	1.5	0.0694	likely_benign
P151A	3	N-linker	c.451C>G	NM_000238.4(KCNH2):c.451C>G (p.Pro151Ala)	Clinvar	Long QT syndrome|Long QT syndrome 2|Short QT syndrome type 1|Cardiovascular phenotype|Cardiac arrhythmia	NA	Uncertain significance	3	0.187558	0.356168	0	0.543726	1.75				1.75																					0.543726	1.75	0.0523	likely_benign
P151S	3	N-linker	c.451C>T	NM_000238.4(KCNH2):c.451C>T (p.Pro151Ser)	Clinvar	Long QT syndrome	NA	Uncertain significance	3	0.142604	0.253566	0	0.396171	1.5				1.5																					0.396171	1.5	0.0689	likely_benign
T152I	3	N-linker	c.455C>T	NM_000238.4(KCNH2):c.455C>T (p.Thr152Ile)	Clinvar	Long QT syndrome	NA	Uncertain significance	3	0.22234	0.430504	0	0.652845	1.75				1.75																					0.652845	1.75	0.1194	likely_benign
T152S	3	N-linker	c.455C>G	NM_000238.4(KCNH2):c.455C>G (p.Thr152Ser)	Clinvar	not provided|Long QT syndrome|Cardiac arrhythmia	NA	Uncertain significance	3	0.132794	0.024857	0	0.157651	1.25				1.25																					0.157651	1.25	0.0626	likely_benign
W154R	3	N-linker	c.460T>C	NM_000238.4(KCNH2):c.460T>C (p.Trp154Arg)	Clinvar	Long QT syndrome|Cardiac arrhythmia	NA	Uncertain significance	3	0.113604	0.548162	0.5	1.16177	2.5				2.5																					1.16177	2.5	0.4602	ambiguous	0.661	likely_pathogenic
A156V	3	N-linker	c.467C>T	NM_000238.4(KCNH2):c.467C>T (p.Ala156Val)	Clinvar	Long QT syndrome	NA	Uncertain significance	3	0.268457	0.150648	0	0.419105	1.5				1.5																					0.419105	1.5	0.0765	likely_benign
P157L	3	N-linker	c.470C>T	NM_000238.4(KCNH2):c.470C>T (p.Pro157Leu)	Clinvar	Long QT syndrome	NA	Uncertain significance	3	0.221559	0.599632	0	0.821191	2				2																					0.821191	2	0.0972	likely_benign
G158D	4	N-linker	c.473G>A	NM_000238.4(KCNH2):c.473G>A (p.Gly158Asp)	Clinvar	Long QT syndrome	NA	Uncertain significance	3	0.431196	0.45531	0.5	1.38651	2.75				2.75																					1.38651	2.75	0.2318	likely_benign
R159C	4	N-linker	c.475C>T	NM_000238.4(KCNH2):c.475C>T (p.Arg159Cys)	Clinvar	Long QT syndrome	NA	Uncertain significance	3	0.481547	0.543417	0.5	1.52496	2.75				2.75																					1.52496	2.75	0.2075	likely_benign
R159H	4	N-linker	c.476G>A	NM_000238.4(KCNH2):c.476G>A (p.Arg159His)	Clinvar	Cardiovascular phenotype|Long QT syndrome	NA	Uncertain significance	3	0.234121	0.141392	0	0.375514	1.5				1.5																					0.375514	1.5	0.1186	likely_benign
A160S	4	N-linker	c.478G>T	NM_000238.4(KCNH2):c.478G>T (p.Ala160Ser)	Clinvar	Long QT syndrome 2|Short QT syndrome type 1|Long QT syndrome|Cardiovascular phenotype	NA	Uncertain significance	3	0.0560409	0.209795	0	0.265836	1.25				1.25																					0.265836	1.25	0.0744	likely_benign
T162S	4	N-linker	c.485C>G	NM_000238.4(KCNH2):c.485C>G (p.Thr162Ser)	Clinvar	Long QT syndrome	NA	Uncertain significance	3	0.132794	0.024857	0	0.157651	1.25				1.25																					0.157651	1.25	0.0756	likely_benign
F163C	4	N-linker	c.488T>G	NM_000238.4(KCNH2):c.488T>G (p.Phe163Cys)	Clinvar	Long QT syndrome	NA	Uncertain significance	3	0.379819	0.200434	0	0.580253	1.75				1.75																					0.580253	1.75	0.4442	ambiguous	0.742	likely_pathogenic
F163L	4	N-linker	c.489C>G	NM_000238.4(KCNH2):c.489C>G (p.Phe163Leu)	Clinvar	Long QT syndrome	NA	Uncertain significance	3	0.116997	0.0538091	0	0.170806	1.25				1.25																					0.170806	1.25	0.7153	likely_pathogenic
R164H	4	N-linker	c.491G>A	NM_000238.4(KCNH2):c.491G>A (p.Arg164His)	Cardiogen and Clinvar	Long QT syndrome|Long QT syndrome 2|not provided|Cardiovascular phenotype|Short QT syndrome type 1|Long QT syndrome 2	Long QT syndrome |restrictive cardiomyopathy	Uncertain significance (PM2 PP3)	3	0.234121	0.141392	0	0.375514	1.5				1.5																					0.375514	1.5	0.1365	likely_benign
L165Q	4	N-linker	c.494T>A	NM_000238.4(KCNH2):c.494T>A (p.Leu165Gln)	Clinvar	Long QT syndrome	NA	Uncertain significance	3	0.0689851	0.692143	0	0.761128	2				2																					0.761128	2	0.6773	likely_pathogenic
K166M	4	N-linker	c.497A>T	NM_000238.4(KCNH2):c.497A>T (p.Lys166Met)	Clinvar	Long QT syndrome|Cardiovascular phenotype	NA	Uncertain significance	3	0.0648207	0.748659	0.5	1.31348	2.5				2.5																					1.31348	2.5	0.6864	likely_pathogenic
K166N	4	N-linker	c.498G>C	NM_000238.4(KCNH2):c.498G>C (p.Lys166Asn)	Clinvar	Long QT syndrome	NA	Uncertain significance	3	0.35314	0.207167	0.5	1.06031	2.25				2.25																					1.06031	2.25	0.7325	likely_pathogenic
L167P	4	N-linker	c.500T>C	NM_000238.4(KCNH2):c.500T>C (p.Leu167Pro)	Cardiogen	-	not provided	Uncertain significance (PM2 PP3)	3	0.221559	0.599632	0	0.821191	2				2																					0.821191	2	0.6461	likely_pathogenic
L167V	4	N-linker	c.499C>G	NM_000238.4(KCNH2):c.499C>G (p.Leu167Val)	Clinvar	not specified	NA	Uncertain significance	3	0.144355	0.0624281	0	0.206783	1.25				1.25																					0.206783	1.25	0.1604	likely_benign
A172S	4	N-linker	c.514G>T	NM_000238.4(KCNH2):c.514G>T (p.Ala172Ser)	Clinvar	Long QT syndrome	NA	Uncertain significance	3	0.0560409	0.209795	0	0.265836	1.25				1.25																					0.265836	1.25	0.0759	likely_benign
A172V	4	N-linker	c.515C>T	NM_000238.4(KCNH2):c.515C>T (p.Ala172Val)	Clinvar	not provided|Cardiovascular phenotype	NA	Uncertain significance	3	0.268457	0.150648	0	0.419105	1.5				1.5																					0.419105	1.5	0.2238	likely_benign
T174M	4	N-linker	c.521C>T	NM_000238.4(KCNH2):c.521C>T (p.Thr174Met)	Clinvar	Cardiovascular phenotype|Long QT syndrome	NA	Uncertain significance	3	0.268423	0.302533	0	0.570956	1.75				1.75																					0.570956	1.75	0.1922	likely_benign
A175D	4	N-linker	c.524C>A	NM_000238.4(KCNH2):c.524C>A (p.Ala175Asp)	Cardiogen and Clinvar	Long QT syndrome|Cardiovascular phenotype|not specified|Long QT syndrome 2	Long QT syndrome |Brugada syndrome	Likely benign (PP3 BP6 BS3)	2	0.19421	0.629922	0.5	1.32413	2.5				2.5																					1.32413	2.5	0.2128	likely_benign
A175S	4	N-linker	c.523G>T	NM_000238.4(KCNH2):c.523G>T (p.Ala175Ser)	Clinvar	Long QT syndrome	NA	Uncertain significance	3	0.0560409	0.209795	0	0.265836	1.25				1.25																					0.265836	1.25	0.0725	likely_benign
A175T	4	N-linker	c.523G>A	NM_000238.4(KCNH2):c.523G>A (p.Ala175Thr)	Clinvar	Long QT syndrome	NA	Uncertain significance	3	0.177806	0.181598	0	0.359404	1.5				1.5																					0.359404	1.5	0.075	likely_benign
R176G	4	N-linker	c.526C>G	NM_000238.4(KCNH2):c.526C>G (p.Arg176Gly)	Clinvar	Cardiovascular phenotype	NA	Uncertain significance	3	0.886396	0.443689	0.5	1.83008	3.25				3.25																					1.83008	3.25	0.0828	likely_benign
R176Q	4	N-linker	c.527G>A	NM_000238.4(KCNH2):c.527G>A (p.Arg176Gln)	Clinvar	Long QT syndrome	NA	Uncertain significance	3	0.267642	0.101669	0.5	0.869311	2				2																					0.869311	2	0.0892	likely_benign
R176W	4	N-linker	c.526C>T	NM_000238.4(KCNH2):c.526C>T (p.Arg176Trp)	Cardiogen and Clinvar	Long QT syndrome|not provided|Short QT syndrome type 1|not specified|See cases|Cardiovascular phenotype|Long QT syndrome 2	Long QT syndrome	Uncertain significance (PS3 BS1)	3	0.113604	0.548162	0.5	1.16177	2.5				2.5																					1.16177	2.5	0.2399	likely_benign
E177A	4	N-linker	c.530A>C	NM_000238.4(KCNH2):c.530A>C (p.Glu177Ala)	Clinvar	Long QT syndrome	NA	Uncertain significance	3	0.343778	0.595915	0.5	1.43969	2.75				2.75																					1.43969	2.75	0.1191	likely_benign
S178P	4	N-linker	c.532T>C	NM_000238.4(KCNH2):c.532T>C (p.Ser178Pro)	Clinvar	Long QT syndrome	NA	Uncertain significance	3	0.142604	0.253566	0	0.396171	1.5				1.5																					0.396171	1.5	0.0581	likely_benign
S178W	4	N-linker	c.533C>G	NM_000238.4(KCNH2):c.533C>G (p.Ser178Trp)	Clinvar	Long QT syndrome	NA	Uncertain significance	3	0.706973	0.211601	0	0.918574	2				2																					0.918574	2	0.1911	likely_benign
S179A	4	N-linker	c.535T>G	NM_000238.4(KCNH2):c.535T>G (p.Ser179Ala)	Clinvar	Long QT syndrome	NA	Uncertain significance	3	0.0560409	0.209795	0	0.265836	1.25				1.25																					0.265836	1.25	0.0571	likely_benign
S179L	4	N-linker	c.536C>T	NM_000238.4(KCNH2):c.536C>T (p.Ser179Leu)	Clinvar	Long QT syndrome	NA	Uncertain significance	3	0.353076	0.455782	0	0.808857	2				2																					0.808857	2	0.1066	likely_benign
R181P	4	N-linker	c.542G>C	NM_000238.4(KCNH2):c.542G>C (p.Arg181Pro)	Cardiogen and Clinvar	Long QT syndrome	Brugada syndrome	Uncertain significance (PM2 PP3)	3	0.449704	0.264971	0.5	1.21467	2.5				2.5																					1.21467	2.5	0.0712	likely_benign
R181Q	4	N-linker	c.542G>A	NM_000238.4(KCNH2):c.542G>A (p.Arg181Gln)	Clinvar	Long QT syndrome|Cardiovascular phenotype|not specified|not provided	NA	Benign/Likely benign	1/2	0.267642	0.101669	0.5	0.869311	2				2																					0.869311	2	0.0844	likely_benign
R181W	4	N-linker	c.541C>T	NM_000238.4(KCNH2):c.541C>T (p.Arg181Trp)	Cardiogen	-	Long QT syndrome	Uncertain significance (PM2 PP3)	3	0.113604	0.548162	0.5	1.16177	2.5				2.5																					1.16177	2.5	0.1503	likely_benign
S182L	4	N-linker	c.545C>T	NM_000238.4(KCNH2):c.545C>T (p.Ser182Leu)	Cardiogen and Clinvar	Long QT syndrome	Long QT syndrome	Uncertain significance (PM2)	3	0.353076	0.455782	0	0.808857	2				2																					0.808857	2	0.0905	likely_benign
S182W	4	N-linker	c.545C>G	NM_000238.4(KCNH2):c.545C>G (p.Ser182Trp)	Clinvar	Long QT syndrome	NA	Uncertain significance	3	0.706973	0.211601	0	0.918574	2				2																					0.918574	2	0.1554	likely_benign
G184S	4	N-linker	c.550G>A	NM_000238.4(KCNH2):c.550G>A (p.Gly184Ser)	Clinvar	Long QT syndrome	NA	Uncertain significance	3	0.293027	0.0344472	0	0.327475	1.5				1.5																					0.327475	1.5	0.0773	likely_benign
A185T	4	N-linker	c.553G>A	NM_000238.4(KCNH2):c.553G>A (p.Ala185Thr)	Clinvar	Cardiovascular phenotype|Short QT syndrome type 1|Long QT syndrome 2|Long QT syndrome	NA	Uncertain significance	3	0.177806	0.181598	0	0.359404	1.5				1.5																					0.359404	1.5	0.0716	likely_benign
G187C	4	N-linker	c.559G>T	NM_000238.4(KCNH2):c.559G>T (p.Gly187Cys)	Clinvar	Long QT syndrome	NA	Uncertain significance	3	0.349652	0.187385	0	0.537036	1.75				1.75																					0.537036	1.75	0.1102	likely_benign
G187S	4	N-linker	c.559G>A	NM_000238.4(KCNH2):c.559G>A (p.Gly187Ser)	Clinvar	not provided	NA	not provided	3	0.293027	0.0344472	0	0.327475	1.5				1.5																					0.327475	1.5	0.0764	likely_benign
A188T	4	N-linker	c.562G>A	NM_000238.4(KCNH2):c.562G>A (p.Ala188Thr)	Clinvar	Long QT syndrome	NA	Uncertain significance	3	0.177806	0.181598	0	0.359404	1.5				1.5																					0.359404	1.5	0.0698	likely_benign
A188V	4	N-linker	c.563C>T	NM_000238.4(KCNH2):c.563C>T (p.Ala188Val)	Cardiogen and Clinvar	Cardiovascular phenotype|Long QT syndrome|not provided	Dilated cardiomyopathy	Uncertain significance (PM2 PP3)	3	0.268457	0.150648	0	0.419105	1.5				1.5																					0.419105	1.5	0.0829	likely_benign
G189V	4	N-linker	c.566G>T	NM_000238.4(KCNH2):c.566G>T (p.Gly189Val)	Cardiogen and Clinvar	Long QT syndrome|Long QT syndrome 2	Sudden infant death syndrome	Uncertain significance (PM2 PP3)	3	0.486544	0.316345	0	0.802889	2				2																					0.802889	2	0.0987	likely_benign
A190S	4	N-linker	c.568G>T	NM_000238.4(KCNH2):c.568G>T (p.Ala190Ser)	Clinvar	Long QT syndrome	NA	Uncertain significance	3	0.0560409	0.209795	0	0.265836	1.25				1.25																					0.265836	1.25	0.0758	likely_benign
A190T	4	N-linker	c.568G>A	NM_000238.4(KCNH2):c.568G>A (p.Ala190Thr)	Cardiogen and Clinvar	Long QT syndrome|not specified|KCNH2-related condition|Short QT syndrome type 1|Long QT syndrome 2|Cardiovascular phenotype	Hypertrophic cardiomyopathy	Benign (PP3 BS1 BS3 BP6)	1	0.177806	0.181598	0	0.359404	1.5				1.5																					0.359404	1.5	0.0716	likely_benign
A190V	4	N-linker	c.569C>T	NM_000238.4(KCNH2):c.569C>T (p.Ala190Val)	Clinvar	Long QT syndrome	NA	Uncertain significance	3	0.268457	0.150648	0	0.419105	1.5				1.5																					0.419105	1.5	0.0778	likely_benign
P191A	4	N-linker	c.571C>G	NM_000238.4(KCNH2):c.571C>G (p.Pro191Ala)	Clinvar	Cardiovascular phenotype	NA	Uncertain significance	3	0.187558	0.356168	0	0.543726	1.75				1.75																					0.543726	1.75	0.0574	likely_benign
P191L	4	N-linker	c.572C>T	NM_000238.4(KCNH2):c.572C>T (p.Pro191Leu)	Clinvar	Long QT syndrome	NA	Uncertain significance	3	0.221559	0.599632	0	0.821191	2				2																					0.821191	2	0.1254	likely_benign
A193V	4	N-linker	c.578C>T	NM_000238.4(KCNH2):c.578C>T (p.Ala193Val)	Clinvar	Cardiovascular phenotype|not provided|Long QT syndrome	NA	Uncertain significance	3	0.268457	0.150648	0	0.419105	1.5				1.5																					0.419105	1.5	0.1185	likely_benign
V194L	4	N-linker	c.580G>T	NM_000238.4(KCNH2):c.580G>T (p.Val194Leu)	Clinvar	Long QT syndrome	NA	Uncertain significance	3	0.144355	0.0624281	0	0.206783	1.25				1.25																					0.206783	1.25	0.2665	likely_benign
V194M	4	N-linker	c.580G>A	NM_000238.4(KCNH2):c.580G>A (p.Val194Met)	Cardiogen and Clinvar	not provided|Long QT syndrome|Cardiovascular phenotype	Long QT syndrome	Uncertain significance (PM2 PP3)	3	0.155532	0.0311871	0	0.186719	1.25				1.25																					0.186719	1.25	0.2801	likely_benign
V195G	4	N-linker	c.584T>G	NM_000238.4(KCNH2):c.584T>G (p.Val195Gly)	Cardiogen	-	not provided	Uncertain significance (PM1 PM2 PP3)	3	0.486544	0.316345	0	0.802889	2				2																					0.802889	2	0.2057	likely_benign
V196M	4	N-linker	c.586G>A	NM_000238.4(KCNH2):c.586G>A (p.Val196Met)	Clinvar	Long QT syndrome	NA	Uncertain significance	3	0.155532	0.0311871	0	0.186719	1.25				1.25																					0.186719	1.25	0.3593	ambiguous	0.687	likely_pathogenic
D197E	4	N-linker	c.591C>A	NM_000238.4(KCNH2):c.591C>A (p.Asp197Glu)	Cardiogen	-	not provided	Uncertain significance (PM1 PM2)	3	0.153146	0.120305	0	0.273452	1.25				1.25																					0.273452	1.25	0.2315	likely_benign
D197N	4	N-linker	c.589G>A	NM_000238.4(KCNH2):c.589G>A (p.Asp197Asn)	Cardiogen and Clinvar	Long QT syndrome	Long QT syndrome |Hypertrophic cardiomyopathy	Uncertain significance (PM1 PM2 PP3)	3	0.0308445	0.18591	0.5	0.716755	1.75				1.75																					0.716755	1.75	0.2381	likely_benign
D199E	4	N-linker	c.597C>G	NM_000238.4(KCNH2):c.597C>G (p.Asp199Glu)	Clinvar	Cardiovascular phenotype	NA	Uncertain significance	3	0.153146	0.120305	0	0.273452	1.25				1.25																					0.273452	1.25	0.1677	likely_benign
L200V	4	N-linker	c.598C>G	NM_000238.4(KCNH2):c.598C>G (p.Leu200Val)	Clinvar	Long QT syndrome	NA	Uncertain significance	3	0.144355	0.0624281	0	0.206783	1.25				1.25																					0.206783	1.25	0.0681	likely_benign
T201K	4	N-linker	c.602C>A	NM_000238.4(KCNH2):c.602C>A (p.Thr201Lys)	Clinvar	Long QT syndrome	NA	Uncertain significance	3	0.339138	0.505539	0.5	1.34468	2.75				2.75																					1.34468	2.75	0.1641	likely_benign
T201M	4	N-linker	c.602C>T	NM_000238.4(KCNH2):c.602C>T (p.Thr201Met)	Clinvar	not provided|Long QT syndrome	NA	Uncertain significance	3	0.268423	0.302533	0	0.570956	1.75				1.75																					0.570956	1.75	0.1457	likely_benign
A203T	4	N-linker	c.607G>A	NM_000238.4(KCNH2):c.607G>A (p.Ala203Thr)	Clinvar	Cardiovascular phenotype|Long QT syndrome	NA	Uncertain significance	3	0.177806	0.181598	0	0.359404	1.5				1.5																					0.359404	1.5	0.0743	likely_benign
A203V	4	N-linker	c.608C>T	NM_000238.4(KCNH2):c.608C>T (p.Ala203Val)	Clinvar	Long QT syndrome	NA	Uncertain significance	3	0.268457	0.150648	0	0.419105	1.5				1.5																					0.419105	1.5	0.0923	likely_benign
P205L	4	N-linker	c.614C>T	NM_000238.4(KCNH2):c.614C>T (p.Pro205Leu)	Clinvar	Cardiovascular phenotype|Short QT syndrome type 1|Long QT syndrome 2	NA	Uncertain significance	3	0.221559	0.599632	0	0.821191	2				2																					0.821191	2	0.1085	likely_benign
P205S	4	N-linker	c.613C>T	NM_000238.4(KCNH2):c.613C>T (p.Pro205Ser)	Clinvar	Long QT syndrome	NA	Uncertain significance	3	0.142604	0.253566	0	0.396171	1.5				1.5																					0.396171	1.5	0.0781	likely_benign
P205T	4	N-linker	c.613C>A	NM_000238.4(KCNH2):c.613C>A (p.Pro205Thr)	Clinvar	Long QT syndrome	NA	Uncertain significance	3	0.0231806	0.311988	0	0.335168	1.5				1.5																					0.335168	1.5	0.0785	likely_benign
S206I	4	N-linker	c.617_618delinsTT	NM_000238.4(KCNH2):c.617_618delinsTT (p.Ser206Ile)	Clinvar	Long QT syndrome|Long QT syndrome 2|Short QT syndrome type 1|not specified|Cardiovascular phenotype	NA	Uncertain significance	3	0.359988	0.4531	0	0.813088	2				2																					0.813088	2	0.2033	likely_benign
E208K	4	N-linker	c.622G>A	NM_000238.4(KCNH2):c.622G>A (p.Glu208Lys)	Clinvar	Cardiovascular phenotype|Long QT syndrome	NA	Uncertain significance	3	0.203085	0.0736928	1	1.27678	2.5				2.5																					1.27678	2.5	0.3134	likely_benign
L210P	4	N-linker	c.629T>C	NM_000238.4(KCNH2):c.629T>C (p.Leu210Pro)	Clinvar	Long QT syndrome	NA	Uncertain significance	3	0.221559	0.599632	0	0.821191	2				2																					0.821191	2	0.1587	likely_benign
L210Q	4	N-linker	c.629T>A	NM_000238.4(KCNH2):c.629T>A (p.Leu210Gln)	Clinvar	Long QT syndrome|Cardiovascular phenotype	NA	Uncertain significance	3	0.0689851	0.692143	0	0.761128	2				2																					0.761128	2	0.133	likely_benign
A211V	4	N-linker	c.632C>T	NM_000238.4(KCNH2):c.632C>T (p.Ala211Val)	Clinvar	Long QT syndrome	NA	Uncertain significance	3	0.268457	0.150648	0	0.419105	1.5				1.5																					0.419105	1.5	0.1399	likely_benign
D213G	4	N-linker	c.638A>G	NM_000238.4(KCNH2):c.638A>G (p.Asp213Gly)	Clinvar	Long QT syndrome|Cardiovascular phenotype	NA	Conflicting classifications of pathogenicity	3	0.431196	0.45531	0.5	1.38651	2.75				2.75																					1.38651	2.75	0.0998	likely_benign
E214K	4	N-linker	c.640G>A	NM_000238.4(KCNH2):c.640G>A (p.Glu214Lys)	Clinvar	Long QT syndrome	NA	Uncertain significance	3	0.203085	0.0736928	1	1.27678	2.5				2.5																					1.27678	2.5	0.2046	likely_benign
V215G	4	N-linker	c.644T>G	NM_000238.4(KCNH2):c.644T>G (p.Val215Gly)	Clinvar	not provided	NA	not provided	3	0.486544	0.316345	0	0.802889	2				2																					0.802889	2	0.12	likely_benign
V215M	4	N-linker	c.643G>A	NM_000238.4(KCNH2):c.643G>A (p.Val215Met)	Clinvar	Long QT syndrome	NA	Uncertain significance	3	0.155532	0.0311871	0	0.186719	1.25				1.25																					0.186719	1.25	0.1312	likely_benign
T216I	4	N-linker	c.647C>T	NM_000238.4(KCNH2):c.647C>T (p.Thr216Ile)	Clinvar	Long QT syndrome	NA	Uncertain significance	3	0.22234	0.430504	0	0.652845	1.75				1.75																					0.652845	1.75	0.2096	likely_benign
A217D	4	N-linker	c.650C>A	NM_000238.4(KCNH2):c.650C>A (p.Ala217Asp)	Clinvar	Long QT syndrome	NA	Uncertain significance	3	0.19421	0.629922	0.5	1.32413	2.5				2.5																					1.32413	2.5	0.1583	likely_benign
A217I	4	N-linker	c.648_650delinsCAT	NM_000238.4(KCNH2):c.648_650delinsCAT (p.Ala217Ile)	Cardiogen	-	not provided	Uncertain significance (PM1 PM2)	3	0.401059	0.248907	0	0.649966	1.75				1.75																					0.649966	1.75	0.2151	likely_benign
M218V	4	N-linker	c.652A>G	NM_000238.4(KCNH2):c.652A>G (p.Met218Val)	Clinvar	Short QT syndrome type 1|Long QT syndrome 2|Long QT syndrome|not provided|Cardiovascular phenotype	NA	Uncertain significance	3	0.155532	0.0311871	0	0.186719	1.25				1.25																					0.186719	1.25	0.067	likely_benign
D219N	4	N-linker	c.655G>A	NM_000238.4(KCNH2):c.655G>A (p.Asp219Asn)	Clinvar	Long QT syndrome	NA	Uncertain significance	3	0.0308445	0.18591	0.5	0.716755	1.75				1.75																					0.716755	1.75	0.1265	likely_benign
D219V	4	N-linker	c.656A>T	NM_000238.4(KCNH2):c.656A>T (p.Asp219Val)	Clinvar	Long QT syndrome	NA	Uncertain significance	3	0.0862152	0.86252	0.5	1.44874	2.75				2.75																					1.44874	2.75	0.2974	likely_benign
H221Q	4	N-linker	c.663C>A	NM_000238.4(KCNH2):c.663C>A (p.His221Gln)	Clinvar	Long QT syndrome|Cardiovascular phenotype	NA	Uncertain significance	3	0.0335203	0.0734395	0.5	0.60696	1.75				1.75																					0.60696	1.75	0.104	likely_benign
H221R	4	N-linker	c.662A>G	NM_000238.4(KCNH2):c.662A>G (p.His221Arg)	Clinvar	Long QT syndrome	NA	Uncertain significance	3	0.234121	0.141392	0	0.375514	1.5				1.5																					0.375514	1.5	0.0716	likely_benign
V222A	4	N-linker	c.665T>C	NM_000238.4(KCNH2):c.665T>C (p.Val222Ala)	Clinvar	Long QT syndrome	NA	Uncertain significance	3	0.268457	0.150648	0	0.419105	1.5				1.5																					0.419105	1.5	0.0901	likely_benign
V222M	4	N-linker	c.664G>A	NM_000238.4(KCNH2):c.664G>A (p.Val222Met)	Clinvar	Long QT syndrome	NA	Uncertain significance	3	0.155532	0.0311871	0	0.186719	1.25				1.25																					0.186719	1.25	0.1309	likely_benign
G224R	4	N-linker	c.670G>A	NM_000238.4(KCNH2):c.670G>A (p.Gly224Arg)	Clinvar	not provided|Short QT syndrome type 1|Long QT syndrome 2|Long QT syndrome|Cardiovascular phenotype	NA	Uncertain significance	3	0.886396	0.443689	0.5	1.83008	3.25				3.25																					1.83008	3.25	0.1983	likely_benign
G226R	4	N-linker	c.676G>A	NM_000238.4(KCNH2):c.676G>A (p.Gly226Arg)	Clinvar	Long QT syndrome	NA	Uncertain significance	3	0.886396	0.443689	0.5	1.83008	3.25				3.25																					1.83008	3.25	0.1502	likely_benign
P227H	4	N-linker	c.680C>A	NM_000238.4(KCNH2):c.680C>A (p.Pro227His)	Clinvar	Long QT syndrome	NA	Uncertain significance	3	0.226742	0.109671	0.5	0.836413	2				2																					0.836413	2	0.0997	likely_benign
P227R	4	N-linker	c.680C>G	NM_000238.4(KCNH2):c.680C>G (p.Pro227Arg)	Clinvar	Long QT syndrome	NA	Uncertain significance	3	0.449704	0.264971	0.5	1.21467	2.5				2.5																					1.21467	2.5	0.0818	likely_benign
P227S	4	N-linker	c.679C>T	NM_000238.4(KCNH2):c.679C>T (p.Pro227Ser)	Clinvar	Long QT syndrome	NA	Uncertain significance	3	0.142604	0.253566	0	0.396171	1.5				1.5																					0.396171	1.5	0.0839	likely_benign
A228P	4	N-linker	c.682G>C	NM_000238.4(KCNH2):c.682G>C (p.Ala228Pro)	Clinvar	Cardiovascular phenotype|not provided|Short QT syndrome type 1|Long QT syndrome 2|Long QT syndrome	NA	Uncertain significance	3	0.187558	0.356168	0	0.543726	1.75				1.75																					0.543726	1.75	0.069	likely_benign
A228S	4	N-linker	c.682G>T	NM_000238.4(KCNH2):c.682G>T (p.Ala228Ser)	Cardiogen	-	Dilated cardiomyopathy	Uncertain significance (PM1 PM2)	3	0.0560409	0.209795	0	0.265836	1.25				1.25																					0.265836	1.25	0.0847	likely_benign
A228V	4	N-linker	c.683C>T	NM_000238.4(KCNH2):c.683C>T (p.Ala228Val)	Clinvar	Long QT syndrome	NA	Uncertain significance	3	0.268457	0.150648	0	0.419105	1.5				1.5																					0.419105	1.5	0.082	likely_benign
E229D	4	N-linker	c.687G>T	NM_000238.4(KCNH2):c.687G>T (p.Glu229Asp)	Clinvar	not provided	NA	Uncertain significance	3	0.153146	0.120305	0	0.273452	1.25				1.25																					0.273452	1.25	0.1208	likely_benign
E229K	4	N-linker	c.685G>A	NM_000238.4(KCNH2):c.685G>A (p.Glu229Lys)	Clinvar	Long QT syndrome	NA	Uncertain significance	3	0.203085	0.0736928	1	1.27678	2.5				2.5																					1.27678	2.5	0.2002	likely_benign
R231L	4	N-linker	c.692G>T	NM_000238.4(KCNH2):c.692G>T (p.Arg231Leu)	Clinvar	not provided	NA	Uncertain significance	3	0.240293	0.786133	0.5	1.52643	2.75				2.75																					1.52643	2.75	0.1305	likely_benign
R231Q	4	N-linker	c.692G>A	NM_000238.4(KCNH2):c.692G>A (p.Arg231Gln)	Clinvar	Cardiovascular phenotype|Long QT syndrome	NA	Uncertain significance	3	0.267642	0.101669	0.5	0.869311	2				2																					0.869311	2	0.0719	likely_benign
R232C	4	N-linker	c.694C>T	NM_000238.4(KCNH2):c.694C>T (p.Arg232Cys)	Clinvar	Long QT syndrome|Cardiovascular phenotype	NA	Uncertain significance	3	0.481547	0.543417	0.5	1.52496	2.75				2.75																					1.52496	2.75	0.1957	likely_benign
R232L	4	N-linker	c.695G>T	NM_000238.4(KCNH2):c.695G>T (p.Arg232Leu)	Clinvar	Long QT syndrome|not provided|Short QT syndrome type 1|Long QT syndrome 2|Cardiovascular phenotype	NA	Uncertain significance	3	0.240293	0.786133	0.5	1.52643	2.75				2.75																					1.52643	2.75	0.1042	likely_benign
R232P	4	N-linker	c.695G>C	NM_000238.4(KCNH2):c.695G>C (p.Arg232Pro)	Cardiogen and Clinvar	Cardiovascular phenotype|Long QT syndrome	Sudden cardiac arrest	Uncertain significance (PM1 PM2 PP3)	3	0.449704	0.264971	0.5	1.21467	2.5				2.5																					1.21467	2.5	0.1308	likely_benign
A233S	4	N-linker	c.697G>T	NM_000238.4(KCNH2):c.697G>T (p.Ala233Ser)	Clinvar	Cardiovascular phenotype|not provided|Long QT syndrome	NA	Benign/Likely benign	1/2	0.0560409	0.209795	0	0.265836	1.25				1.25																					0.265836	1.25	0.0937	likely_benign
A233T	4	N-linker	c.697G>A	NM_000238.4(KCNH2):c.697G>A (p.Ala233Thr)	Cardiogen and Clinvar	Long QT syndrome	Sudden cardiac arrest	Uncertain significance (PM1 PM2 PP3)	3	0.177806	0.181598	0	0.359404	1.5				1.5																					0.359404	1.5	0.1366	likely_benign
V235A	4	N-linker	c.704T>C	NM_000238.4(KCNH2):c.704T>C (p.Val235Ala)	Clinvar	not provided	NA	Uncertain significance	3	0.268457	0.150648	0	0.419105	1.5				1.5																					0.419105	1.5	0.0941	likely_benign
G236D	4	N-linker	c.707G>A	NM_000238.4(KCNH2):c.707G>A (p.Gly236Asp)	Clinvar	Long QT syndrome	NA	Uncertain significance	3	0.431196	0.45531	0.5	1.38651	2.75				2.75																					1.38651	2.75	0.132	likely_benign
G236V	4	N-linker	c.707G>T	NM_000238.4(KCNH2):c.707G>T (p.Gly236Val)	Clinvar	Long QT syndrome|not provided|Cardiovascular phenotype|Short QT syndrome type 1|Long QT syndrome 2	NA	Uncertain significance	3	0.486544	0.316345	0	0.802889	2				2																					0.802889	2	0.1099	likely_benign
P237H	4	N-linker	c.710C>A	NM_000238.4(KCNH2):c.710C>A (p.Pro237His)	Clinvar	Long QT syndrome	NA	Uncertain significance	3	0.226742	0.109671	0.5	0.836413	2				2																					0.836413	2	0.098	likely_benign
G238C	4	N-linker	c.712G>T	NM_000238.4(KCNH2):c.712G>T (p.Gly238Cys)	Clinvar	Cardiovascular phenotype|Long QT syndrome	NA	Uncertain significance	3	0.349652	0.187385	0	0.537036	1.75				1.75																					0.537036	1.75	0.1152	likely_benign
G238D	4	N-linker	c.713G>A	NM_000238.4(KCNH2):c.713G>A (p.Gly238Asp)	Clinvar	Long QT syndrome	NA	Uncertain significance	3	0.431196	0.45531	0.5	1.38651	2.75				2.75																					1.38651	2.75	0.0966	likely_benign
G238S	4	N-linker	c.712G>A	NM_000238.4(KCNH2):c.712G>A (p.Gly238Ser)	Clinvar	Long QT syndrome	NA	Uncertain significance	3	0.293027	0.0344472	0	0.327475	1.5				1.5																					0.327475	1.5	0.0874	likely_benign
S239P	4	N-linker	c.715T>C	NM_000238.4(KCNH2):c.715T>C (p.Gly239Pro)	Cardiogen	-	not provided	Uncertain significance (PM1 PM2)	3	0.424544	0.297041	0	0.721585	1.75				1.75																					0.721585	1.75	0.0607	likely_benign
S239F	4	N-linker	c.716C>T	NM_000238.4(KCNH2):c.716C>T (p.Ser239Phe)	Clinvar	Long QT syndrome	NA	Uncertain significance	3	0.488459	0.430699	0	0.919158	2				2																					0.919158	2	0.089	likely_benign
P240A	4	N-linker	c.718C>G	NM_000238.4(KCNH2):c.718C>G (p.Pro240Ala)	Clinvar	Long QT syndrome	NA	Uncertain significance	3	0.187558	0.356168	0	0.543726	1.75				1.75																					0.543726	1.75	0.0529	likely_benign
P240L	4	N-linker	c.719C>T	NM_000238.4(KCNH2):c.719C>T (p.Pro240Leu)	Clinvar	Long QT syndrome|not provided	NA	Uncertain significance	3	0.221559	0.599632	0	0.821191	2				2																					0.821191	2	0.0682	likely_benign
P241L	4	N-linker	c.722C>T	NM_000238.4(KCNH2):c.722C>T (p.Pro241Leu)	Clinvar	not provided|Cardiovascular phenotype	NA	Uncertain significance	3	0.221559	0.599632	0	0.821191	2				2																					0.821191	2	0.0765	likely_benign
P241R	4	N-linker	c.722C>G	NM_000238.4(KCNH2):c.722C>G (p.Pro241Arg)	Clinvar	Long QT syndrome	NA	Uncertain significance	3	0.449704	0.264971	0.5	1.21467	2.5				2.5																					1.21467	2.5	0.0774	likely_benign
P241S	4	N-linker	c.721C>T	NM_000238.4(KCNH2):c.721C>T (p.Pro241Ser)	Clinvar	not provided|Long QT syndrome	NA	Uncertain significance	3	0.142604	0.253566	0	0.396171	1.5				1.5																					0.396171	1.5	0.0668	likely_benign
R242C	4	N-linker	c.724C>T	NM_000238.4(KCNH2):c.724C>T (p.Arg242Cys)	Clinvar	Cardiovascular phenotype|Long QT syndrome	NA	Uncertain significance	3	0.481547	0.543417	0.5	1.52496	2.75				2.75																					1.52496	2.75	0.0886	likely_benign
R242G	4	N-linker	c.724C>G	NM_000238.4(KCNH2):c.724C>G (p.Arg242Gly)	Clinvar	Short QT syndrome type 1|Long QT syndrome 2|Long QT syndrome	NA	Uncertain significance	3	0.886396	0.443689	0.5	1.83008	3.25				3.25																					1.83008	3.25	0.0614	likely_benign
R242Q	4	N-linker	c.725_726delinsAA	NM_000238.4(KCNH2):c.725_726delinsAA (p.Arg242Gln)	Clinvar	Long QT syndrome	NA	Uncertain significance	3	0.267642	0.101669	0.5	0.869311	2				2																					0.869311	2	0.0704	likely_benign
S243R	4	N-linker	c.729C>G	NM_000238.4(KCNH2):c.729C>A (p.Ser243Arg)	Cardiogen and Clinvar	Long QT syndrome	QTL Allemagne	Uncertain significance (PM1 PM2)	3	0.57925	0.393056	0.5	1.47231	2.75				2.75																					1.47231	2.75	0.1246	likely_benign
A244E	4	N-linker	c.731C>A	NM_000238.4(KCNH2):c.731C>A (p.Ala244Glu)	Clinvar	Cardiovascular phenotype|Long QT syndrome	NA	Uncertain significance	3	0.343778	0.595915	0.5	1.43969	2.75				2.75																					1.43969	2.75	0.0913	likely_benign
A244G	4	N-linker	c.731C>G	NM_000238.4(KCNH2):c.731C>G (p.Ala244Gly)	Clinvar	Long QT syndrome|Long QT syndrome 2|Cardiovascular phenotype	NA	Uncertain significance	3	0.229185	0.190324	0	0.419509	1.5				1.5																					0.419509	1.5	0.0716	likely_benign
A244T	4	N-linker	c.730G>A	NM_000238.4(KCNH2):c.730G>A (p.Ala244Thr)	Cardiogen and Clinvar	Long QT syndrome|Cardiovascular phenotype	Left ventricular non compaction	Uncertain significance (PM1 PM2)	3	0.177806	0.181598	0	0.359404	1.5				1.5																					0.359404	1.5	0.0692	likely_benign
A244V	4	N-linker	c.731C>T	NM_000238.4(KCNH2):c.731C>T (p.Ala244Val)	Clinvar	not provided|Long QT syndrome	NA	Uncertain significance	3	0.268457	0.150648	0	0.419105	1.5				1.5																					0.419105	1.5	0.0704	likely_benign
P245H	4	N-linker	c.734C>A	NM_000238.4(KCNH2):c.734C>A (p.Pro245His)	Cardiogen and Clinvar	Long QT syndrome	Dilated cardiomyopathy	Uncertain significance (PM1 PM2 PP3)	3	0.226742	0.109671	0.5	0.836413	2				2																					0.836413	2	0.0991	likely_benign
G246C	4	N-linker	c.736G>T	NM_000238.4(KCNH2):c.736G>T (p.Gly246Cys)	Clinvar	Long QT syndrome|not specified|Cardiovascular phenotype	NA	Conflicting classifications of pathogenicity	3	0.349652	0.187385	0	0.537036	1.75				1.75																					0.537036	1.75	0.0934	likely_benign
Q247R	4	N-linker	c.740A>G	NM_000238.4(KCNH2):c.740A>G (p.Gln247Arg)	Clinvar	Long QT syndrome	NA	Uncertain significance	3	0.267642	0.101669	0.5	0.869311	2				2																					0.869311	2	0.0673	likely_benign
L248R	4	N-linker	c.743T>G	NM_000238.4(KCNH2):c.743T>G (p.Leu248Arg)	Clinvar	Long QT syndrome 2	NA	Uncertain significance	3	0.240293	0.786133	0.5	1.52643	2.75				2.75																					1.52643	2.75	0.0622	likely_benign
L248V	4	N-linker	c.742C>G	NM_000238.4(KCNH2):c.742C>G (p.Leu248Val)	Clinvar	Long QT syndrome	NA	Uncertain significance	3	0.144355	0.0624281	0	0.206783	1.25				1.25																					0.206783	1.25	0.0658	likely_benign
S250L	4	N-linker	c.749C>T	NM_000238.4(KCNH2):c.749C>T (p.Ser250Leu)	Clinvar	Long QT syndrome	NA	Uncertain significance	3	0.353076	0.455782	0	0.808857	2				2																					0.808857	2	0.0932	likely_benign
S250P	4	N-linker	c.748T>C	NM_000238.4(KCNH2):c.748T>C (p.Ser250Pro)	Clinvar	Long QT syndrome	NA	Uncertain significance	3	0.142604	0.253566	0	0.396171	1.5				1.5																					0.396171	1.5	0.0645	likely_benign
S250T	4	N-linker	c.748T>A	NM_000238.4(KCNH2):c.748T>A (p.Ser250Thr)	Clinvar	Long QT syndrome	NA	Uncertain significance	3	0.132794	0.024857	0	0.157651	1.25				1.25																					0.157651	1.25	0.0907	likely_benign
P251A	4	N-linker	c.751C>G	NM_000238.4(KCNH2):c.751C>G (p.Pro251Ala)	Clinvar	not provided	NA	not provided	3	0.187558	0.356168	0	0.543726	1.75				1.75																					0.543726	1.75	0.058	likely_benign
P251L	4	N-linker	c.752C>T	NM_000238.4(KCNH2):c.752C>T (p.Pro251Leu)	Clinvar	Long QT syndrome|KCNH2-related disorder|Cardiovascular phenotype	NA	Uncertain significance	3	0.221559	0.599632	0	0.821191	2				2																					0.821191	2	0.0925	likely_benign
P251S	4	N-linker	c.750_751delinsCT	NM_000238.4(KCNH2):c.750_751delinsCT (p.Pro251Ser)	Clinvar	Long QT syndrome 2|Short QT syndrome type 1|Long QT syndrome	NA	Uncertain significance	3	0.142604	0.253566	0	0.396171	1.5				1.5																					0.396171	1.5	0.0711	likely_benign
R252G	4	N-linker	c.754C>G	NM_000238.4(KCNH2):c.754C>G (p.Arg252Gly)	Clinvar	Long QT syndrome	NA	Uncertain significance	3	0.886396	0.443689	0.5	1.83008	3.25				3.25																					1.83008	3.25	0.0752	likely_benign
R252P	4	N-linker	c.755G>C	NM_000238.4(KCNH2):c.755G>C (p.Arg252Pro)	Clinvar	not specified|Long QT syndrome	NA	Uncertain significance	3	0.449704	0.264971	0.5	1.21467	2.5				2.5																					1.21467	2.5	0.0752	likely_benign
R252Q	4	N-linker	c.755G>A	NM_000238.4(KCNH2):c.755G>A (p.Arg252Gln)	Clinvar	Long QT syndrome|Short QT syndrome type 1|Cardiovascular phenotype	NA	Uncertain significance	3	0.267642	0.101669	0.5	0.869311	2				2																					0.869311	2	0.0827	likely_benign
R252W	4	N-linker	c.754C>T	NM_000238.4(KCNH2):c.754C>T (p.Arg252Trp)	Clinvar	Long QT syndrome	NA	Uncertain significance	3	0.113604	0.548162	0.5	1.16177	2.5				2.5																					1.16177	2.5	0.1209	likely_benign
A253G	4	N-linker	c.758C>G	NM_000238.4(KCNH2):c.758C>G (p.Ala253Gly)	Clinvar	not provided	NA	Uncertain significance	3	0.229185	0.190324	0	0.419509	1.5				1.5																					0.419509	1.5	0.07	likely_benign
H254Q	4	N-linker	c.762C>G	NM_000238.4(KCNH2):c.762C>G (p.His254Gln)	Clinvar	not provided	NA	not provided	3	0.0335203	0.0734395	0.5	0.60696	1.75				1.75																					0.60696	1.75	0.0842	likely_benign
H254Y	4	N-linker	c.760C>T	NM_000238.4(KCNH2):c.760C>T (p.His254Tyr)	Clinvar	Long QT syndrome	NA	Uncertain significance	3	0.182949	0.346094	0.5	1.02904	2.25				2.25																					1.02904	2.25	0.0866	likely_benign
S255R	4	N-linker	c.765C>A	NM_000238.4(KCNH2):c.765C>A (p.Ser255Arg)	Cardiogen and Clinvar	Long QT syndrome	Brugada syndrome	Uncertain significance (PM1 PM2)	3	0.57925	0.393056	0.5	1.47231	2.75				2.75																					1.47231	2.75	0.131	likely_benign
L256P	4	N-linker	c.767T>C	NM_000238.4(KCNH2):c.767T>C (p.Leu256Pro)	Clinvar	Long QT syndrome	NA	Uncertain significance	3	0.221559	0.599632	0	0.821191	2				2																					0.821191	2	0.0732	likely_benign
N257H	4	N-linker	c.769A>C	NM_000238.4(KCNH2):c.769A>C (p.Asn257His)	Clinvar	not provided|Long QT syndrome	NA	Uncertain significance	3	0.204135	0.0332108	0.5	0.737346	2				2																					0.737346	2	0.0657	likely_benign
P258L	4	N-linker	c.773C>T	NM_000238.4(KCNH2):c.773C>T (p.Pro258Leu)	Clinvar	Long QT syndrome 2|Short QT syndrome type 1|Cardiovascular phenotype|not provided|Long QT syndrome	NA	Uncertain significance	3	0.221559	0.599632	0	0.821191	2				2																					0.821191	2	0.0793	likely_benign
P258S	4	N-linker	c.772C>T	NM_000238.4(KCNH2):c.772C>T (p.Pro258Ser)	Clinvar	Long QT syndrome	NA	Uncertain significance	3	0.142604	0.253566	0	0.396171	1.5				1.5																					0.396171	1.5	0.0833	likely_benign
D259N	4	N-linker	c.775G>A	NM_000238.4(KCNH2):c.775G>A (p.Asp259Asn)	Cardiogen and Clinvar	Long QT syndrome|not provided|Cardiovascular phenotype	Sudden infant death syndrome	Uncertain significance (PM1 PP3)	3	0.0308445	0.18591	0.5	0.716755	1.75				1.75																					0.716755	1.75	0.1048	likely_benign
A260P	4	N-linker	c.778G>C	NM_000238.4(KCNH2):c.778G>C (p.Ala260Pro)	Clinvar	Hypertrophic cardiomyopathy|Long QT syndrome	NA	Uncertain significance	3	0.187558	0.356168	0	0.543726	1.75				1.75																					0.543726	1.75	0.0886	likely_benign
A260T	4	N-linker	c.778G>A	NM_000238.4(KCNH2):c.778G>A (p.Ala260Thr)	Clinvar	Long QT syndrome	NA	Uncertain significance	3	0.177806	0.181598	0	0.359404	1.5				1.5																					0.359404	1.5	0.0687	likely_benign
A260V	4	N-linker	c.779C>T	NM_000238.4(KCNH2):c.779C>T (p.Ala260Val)	Clinvar	Long QT syndrome|Cardiovascular phenotype	NA	Uncertain significance	3	0.268457	0.150648	0	0.419105	1.5				1.5																					0.419105	1.5	0.0786	likely_benign
S261L	4	N-linker	c.782C>T	NM_000238.4(KCNH2):c.782C>T (p.Ser261Leu)	Clinvar	Cardiovascular phenotype	NA	Uncertain significance	3	0.353076	0.455782	0	0.808857	2				2																					0.808857	2	0.0955	likely_benign
S264R	4	N-linker	c.790A>C	NM_000238.4(KCNH2):c.790A>C (p.Ser264Arg)	Clinvar	Long QT syndrome	NA	Uncertain significance	3	0.57925	0.393056	0.5	1.47231	2.75				2.75																					1.47231	2.75	0.3223	likely_benign
S266I	4	N-linker	c.797G>T	NM_000238.4(KCNH2):c.797G>T (p.Ser266Ile)	Clinvar	Long QT syndrome	NA	Uncertain significance	3	0.359988	0.4531	0	0.813088	2				2																					0.813088	2	0.1998	likely_benign
A268D	4	N-linker	c.803C>A	NM_000238.4(KCNH2):c.803C>A (p.Ala268Asp)	Clinvar	Long QT syndrome	NA	Uncertain significance	3	0.19421	0.629922	0.5	1.32413	2.5				2.5																					1.32413	2.5	0.2665	likely_benign
A268G	4	N-linker	c.803C>G	NM_000238.4(KCNH2):c.803C>G (p.Ala268Gly)	Clinvar	Long QT syndrome	NA	Uncertain significance	3	0.229185	0.190324	0	0.419509	1.5				1.5																					0.419509	1.5	0.0812	likely_benign
A268V	4	N-linker	c.803C>T	NM_000238.4(KCNH2):c.803C>T (p.Ala268Val)	Clinvar	Cardiovascular phenotype|Long QT syndrome	NA	Uncertain significance	3	0.268457	0.150648	0	0.419105	1.5				1.5																					0.419105	1.5	0.1045	likely_benign
R269W	4	N-linker	c.805C>T	NM_000238.4(KCNH2):c.805C>T (p.Arg269Trp)	Clinvar	Long QT syndrome	NA	Uncertain significance	3	0.113604	0.548162	0.5	1.16177	2.5				2.5																					1.16177	2.5	0.156	likely_benign
T270M	4	N-linker	c.809C>T	NM_000238.4(KCNH2):c.809C>T (p.Thr270Met)	Clinvar	Long QT syndrome	NA	Uncertain significance	3	0.268423	0.302533	0	0.570956	1.75				1.75																					0.570956	1.75	0.1247	likely_benign
R271C	4	N-linker	c.811C>T	NM_000238.4(KCNH2):c.811C>T (p.Arg271Cys)	Clinvar	Cardiovascular phenotype	NA	Uncertain significance	3	0.481547	0.543417	0.5	1.52496	2.75				2.75																					1.52496	2.75	0.1457	likely_benign
R271H	4	N-linker	c.812G>A	NM_000238.4(KCNH2):c.812G>A (p.Arg271His)	Clinvar	not provided|Long QT syndrome	NA	Uncertain significance	3	0.234121	0.141392	0	0.375514	1.5				1.5																					0.375514	1.5	0.1129	likely_benign
S272P	4	N-linker	c.814T>C	NM_000238.4(KCNH2):c.814T>C (p.Ser272Pro)	Cardiogen	-	not provided	Uncertain significance (PM1 PM2 PP3)	3	0.142604	0.253566	0	0.396171	1.5				1.5																					0.396171	1.5	0.1434	likely_benign
R273G	4	N-linker	c.817C>G	NM_000238.4(KCNH2):c.817C>G (p.Arg273Gly)	Clinvar	Long QT syndrome	NA	Uncertain significance	3	0.886396	0.443689	0.5	1.83008	3.25				3.25																					1.83008	3.25	0.1098	likely_benign
R273Q	4	N-linker	c.818G>A	NM_000238.4(KCNH2):c.818G>A (p.Arg273Gln)	Clinvar	Cardiovascular phenotype|Long QT syndrome	NA	Uncertain significance	3	0.267642	0.101669	0.5	0.869311	2				2																					0.869311	2	0.1049	likely_benign
E274G	4	N-linker	c.821A>G	NM_000238.4(KCNH2):c.821A>G (p.Glu274Gly)	Cardiogen and Clinvar	Long QT syndrome	Brugada syndrome	Uncertain significance (PM1 PM2 PP3)	3	0.58319	0.409386	0.5	1.49258	2.75				2.75																					1.49258	2.75	0.2012	likely_benign
S275R	4	N-linker	c.825C>G	NM_000238.4(KCNH2):c.825C>G (p.Ser275Arg)	Clinvar	Long QT syndrome 2	NA	Uncertain significance	3	0.57925	0.393056	0.5	1.47231	2.75				2.75																					1.47231	2.75	0.8565	likely_pathogenic
A277D	4	N-linker	c.830C>A	NM_000238.4(KCNH2):c.830C>A (p.Ala277Asp)	Cardiogen and Clinvar	Long QT syndrome	Hypertrophic cardiomyopathy	Uncertain significance (PM1 PM2 PP3)	3	0.19421	0.629922	0.5	1.32413	2.5				2.5																					1.32413	2.5	0.2164	likely_benign
A277S	4	N-linker	c.829G>T	NM_000238.4(KCNH2):c.829G>T (p.Ala277Ser)	Clinvar	Long QT syndrome	NA	Uncertain significance	3	0.0560409	0.209795	0	0.265836	1.25				1.25																					0.265836	1.25	0.069	likely_benign
S278C	4	N-linker	c.832A>T	NM_000238.4(KCNH2):c.832A>T (p.Ser278Cys)	Clinvar	Long QT syndrome	NA	Uncertain significance	3	0.111821	0.206856	0	0.318677	1.5				1.5																					0.318677	1.5	0.2179	likely_benign
V279G	4	N-linker	c.836T>G	NM_000238.4(KCNH2):c.836T>G (p.Val279Gly)	Clinvar	Long QT syndrome	NA	Uncertain significance	3	0.486544	0.316345	0	0.802889	2				2																					0.802889	2	0.2243	likely_benign
V279M	4	N-linker	c.835G>A	NM_000238.4(KCNH2):c.835G>A (p.Val279Met)	Clinvar	Long QT syndrome	NA	Uncertain significance	3	0.155532	0.0311871	0	0.186719	1.25				1.25																					0.186719	1.25	0.1225	likely_benign
R280C	4	N-linker	c.838C>T	NM_000238.4(KCNH2):c.838C>T (p.Arg280Cys)	Clinvar	Long QT syndrome	NA	Uncertain significance	3	0.481547	0.543417	0.5	1.52496	2.75				2.75																					1.52496	2.75	0.6118	likely_pathogenic
R280H	4	N-linker	c.839G>A	NM_000238.4(KCNH2):c.839G>A (p.Arg280His)	Clinvar	Long QT syndrome	NA	Uncertain significance	3	0.234121	0.141392	0	0.375514	1.5				1.5																					0.375514	1.5	0.4704	ambiguous	0.813	likely_pathogenic
R281C	4	N-linker	c.841C>T	NM_000238.4(KCNH2):c.841C>T (p.Arg281Cys)	Clinvar	Long QT syndrome	NA	Uncertain significance	3	0.481547	0.543417	0.5	1.52496	2.75				2.75																					1.52496	2.75	0.6652	likely_pathogenic
R281H	4	N-linker	c.842G>A	NM_000238.4(KCNH2):c.842G>A (p.Arg281His)	Clinvar	Long QT syndrome	NA	Uncertain significance	3	0.234121	0.141392	0	0.375514	1.5				1.5																					0.375514	1.5	0.4245	ambiguous	0.664	likely_pathogenic
A282P	4	N-linker	c.844G>C	NM_000238.4(KCNH2):c.844G>C (p.Ala282Pro)	Clinvar	Cardiovascular phenotype|Long QT syndrome	NA	Uncertain significance	3	0.187558	0.356168	0	0.543726	1.75				1.75																					0.543726	1.75	0.6142	likely_pathogenic
A282V	4	N-linker	c.845C>T	NM_000238.4(KCNH2):c.845C>T (p.Ala282Val)	Clinvar	Long QT syndrome	NA	Uncertain significance	3	0.268457	0.150648	0	0.419105	1.5				1.5																					0.419105	1.5	0.3312	likely_benign
S283L	4	N-linker	c.848C>T	NM_000238.4(KCNH2):c.848C>T (p.Ser283Leu)	Clinvar	Long QT syndrome	NA	Uncertain significance	3	0.353076	0.455782	0	0.808857	2				2																					0.808857	2	0.8234	likely_pathogenic
S284P	4	N-linker	c.850T>C	NM_000238.4(KCNH2):c.850T>C (p.Ser284Pro)	Clinvar	Long QT syndrome	NA	Uncertain significance	3	0.142604	0.253566	0	0.396171	1.5				1.5																					0.396171	1.5	0.8628	likely_pathogenic
A285S	4	N-linker	c.853G>T	NM_000238.4(KCNH2):c.853G>T (p.Ala285Ser)	Clinvar	Long QT syndrome	NA	Uncertain significance	3	0.0560409	0.209795	0	0.265836	1.25				1.25																					0.265836	1.25	0.151	likely_benign
A285T	4	N-linker	c.853G>A	NM_000238.4(KCNH2):c.853G>A (p.Ala285Thr)	Clinvar	Long QT syndrome	NA	Uncertain significance	3	0.177806	0.181598	0	0.359404	1.5				1.5																					0.359404	1.5	0.132	likely_benign
A285V	4	N-linker	c.854C>T	NM_000238.4(KCNH2):c.854C>T (p.Ala285Val)	Clinvar	Cardiovascular phenotype|not provided|Long QT syndrome	NA	Uncertain significance	3	0.268457	0.150648	0	0.419105	1.5				1.5																					0.419105	1.5	0.0995	likely_benign
D287G	4	N-linker	c.860A>G	NM_000238.4(KCNH2):c.860A>G (p.Asp287Gly)	Clinvar	Long QT syndrome	NA	Uncertain significance	3	0.431196	0.45531	0.5	1.38651	2.75				2.75																					1.38651	2.75	0.5539	ambiguous	0.737	likely_pathogenic
D287N	4	N-linker	c.859G>A	NM_000238.4(KCNH2):c.859G>A (p.Asp287Asn)	Cardiogen and Clinvar	Cardiovascular phenotype	Sudden infant death syndrome	Uncertain significance (PM1 PM2 PP3)	3	0.0308445	0.18591	0.5	0.716755	1.75				1.75																					0.716755	1.75	0.405	ambiguous	0.545	likely_pathogenic
I288T	4	N-linker	c.863T>C	NM_000238.4(KCNH2):c.863T>C (p.Ile288Thr)	Clinvar	Long QT syndrome 2	NA	Uncertain significance	3	0.22234	0.430504	0	0.652845	1.75				1.75																					0.652845	1.75	0.6827	likely_pathogenic
E289G	4	N-linker	c.866A>G	NM_000238.4(KCNH2):c.866A>G (p.Glu289Gly)	Clinvar	Long QT syndrome	NA	Uncertain significance	3	0.58319	0.409386	0.5	1.49258	2.75				2.75																					1.49258	2.75	0.4445	ambiguous	0.742	likely_pathogenic
E289K	4	N-linker	c.865G>A	NM_000238.4(KCNH2):c.865G>A (p.Glu289Lys)	Cardiogen and Clinvar	Short QT syndrome type 1|Long QT syndrome 2|not specified|Long QT syndrome|not provided|Cardiovascular phenotype|Long QT syndrome 2	Long QT syndrome	Benign (PM1 PP3 BS1 BS3)	1	0.203085	0.0736928	1	1.27678	2.5				2.5																					1.27678	2.5	0.7034	likely_pathogenic
E289Q	4	N-linker	c.865G>C	NM_000238.4(KCNH2):c.865G>C (p.Glu289Gln)	Clinvar	Long QT syndrome|Cardiovascular phenotype	NA	Uncertain significance	3	0.0299251	0.12937	0.5	0.659295	1.75				1.75																					0.659295	1.75	0.3245	likely_benign
A290P	4	N-linker	c.868G>C	NM_000238.4(KCNH2):c.868G>C (p.Ala290Pro)	Clinvar	not provided|Long QT syndrome|Cardiovascular phenotype	NA	Uncertain significance	3	0.187558	0.356168	0	0.543726	1.75				1.75																					0.543726	1.75	0.4055	ambiguous	0.646	likely_pathogenic
A290S	4	N-linker	c.868G>T	NM_000238.4(KCNH2):c.868G>T (p.Ala290Ser)	Clinvar	Long QT syndrome	NA	Uncertain significance	3	0.0560409	0.209795	0	0.265836	1.25				1.25																					0.265836	1.25	0.099	likely_benign
M291R	4	N-linker	c.872T>G	NM_000238.4(KCNH2):c.872T>G (p.Met291Arg)	Clinvar	not provided|Short QT syndrome type 1|Long QT syndrome 2|Long QT syndrome	NA	Uncertain significance	3	0.187297	0.683184	0.5	1.37048	2.75				2.75																					1.37048	2.75	0.3554	ambiguous	0.769	likely_pathogenic
M291T	4	N-linker	c.872T>C	NM_000238.4(KCNH2):c.872T>C (p.Met291Thr)	Clinvar	Short QT syndrome type 1|Long QT syndrome 2|not provided|Cardiovascular phenotype|Long QT syndrome	NA	Uncertain significance	3	0.268423	0.302533	0	0.570956	1.75				1.75																					0.570956	1.75	0.4946	ambiguous	0.744	likely_pathogenic
R292H	4	N-linker	c.875G>A	NM_000238.4(KCNH2):c.875G>A (p.Arg292His)	Clinvar	Long QT syndrome	NA	Uncertain significance	3	0.234121	0.141392	0	0.375514	1.5				1.5																					0.375514	1.5	0.2042	likely_benign
A293F	4	N-linker	c.877_878delinsTT	NM_000238.4(KCNH2):c.877_878delinsTT (p.Ala293Phe)	Clinvar	Long QT syndrome	NA	Uncertain significance	3	0.5445	0.200483	0	0.744983	2				2																					0.744983	2	0.2132	likely_benign
A293S	4	N-linker	c.877G>T	NM_000238.4(KCNH2):c.877G>T (p.Ala293Ser)	Clinvar	not provided	NA	Uncertain significance	3	0.0560409	0.209795	0	0.265836	1.25				1.25																					0.265836	1.25	0.0691	likely_benign
A293T	4	N-linker	c.877G>A	NM_000238.4(KCNH2):c.877G>A (p.Ala293Thr)	Clinvar	Long QT syndrome|Cardiovascular phenotype	NA	Uncertain significance	3	0.177806	0.181598	0	0.359404	1.5				1.5																					0.359404	1.5	0.0655	likely_benign
G294A	4	N-linker	c.881G>C	NM_000238.4(KCNH2):c.881G>C (p.Gly294Ala)	Clinvar	Long QT syndrome	NA	Uncertain significance	3	0.229185	0.190324	0	0.419509	1.5				1.5																					0.419509	1.5	0.0822	likely_benign
G294R	4	N-linker	c.880G>A	NM_000238.4(KCNH2):c.880G>A (p.Gly294Arg)	Clinvar	Long QT syndrome	NA	Uncertain significance	3	0.886396	0.443689	0.5	1.83008	3.25				3.25																					1.83008	3.25	0.2208	likely_benign
G294V	4	N-linker	c.881G>T	NM_000238.4(KCNH2):c.881G>T (p.Gly294Val)	Cardiogen and Clinvar	Short QT syndrome type 1|Long QT syndrome 2|Long QT syndrome	Long QT syndrome	Uncertain significance (PM1 PM2 PP3)	3	0.486544	0.316345	0	0.802889	2				2																					0.802889	2	0.1429	likely_benign
V295A	4	N-linker	c.884T>C	NM_000238.4(KCNH2):c.884T>C (p.Val295Ala)	Clinvar	Long QT syndrome	NA	Uncertain significance	3	0.268457	0.150648	0	0.419105	1.5				1.5																					0.419105	1.5	0.0574	likely_benign
V295L	4	N-linker	c.883G>T	NM_000238.4(KCNH2):c.883G>T (p.Val295Leu)	Clinvar	Cardiovascular phenotype	NA	Uncertain significance	3	0.144355	0.0624281	0	0.206783	1.25				1.25																					0.206783	1.25	0.0712	likely_benign
P297R	4	N-linker	c.890C>G	NM_000238.4(KCNH2):c.890C>G (p.Pro297Arg)	Clinvar	Long QT syndrome	NA	Uncertain significance	3	0.449704	0.264971	0.5	1.21467	2.5				2.5																					1.21467	2.5	0.0905	likely_benign
P297S	4	N-linker	c.889C>T	NM_000238.4(KCNH2):c.889C>T (p.Pro297Ser)	Cardiogen and Clinvar	Long QT syndrome|Cardiovascular phenotype|Short QT syndrome type 1|Long QT syndrome 2	not provided	Likely benign (PM1 BS1)	2	0.142604	0.253566	0	0.396171	1.5				1.5																					0.396171	1.5	0.0722	likely_benign
P298L	4	N-linker	c.893C>T	NM_000238.4(KCNH2):c.893C>T (p.Pro298Leu)	Clinvar	Cardiovascular phenotype|Long QT syndrome	NA	Uncertain significance	3	0.221559	0.599632	0	0.821191	2				2																					0.821191	2	0.0756	likely_benign
P299L	4	N-linker	c.896C>T	NM_000238.4(KCNH2):c.896C>T (p.Pro299Leu)	Clinvar	Long QT syndrome	NA	Uncertain significance	3	0.221559	0.599632	0	0.821191	2				2																					0.821191	2	0.0785	likely_benign
P300L	4	N-linker	c.899C>T	NM_000238.4(KCNH2):c.899C>T (p.Pro300Leu)	Clinvar	Short QT syndrome type 1|Long QT syndrome 2|Long QT syndrome	NA	Uncertain significance	3	0.221559	0.599632	0	0.821191	2				2																					0.821191	2	0.1004	likely_benign
R301H	4	N-linker	c.902_903delinsAT	NM_000238.4(KCNH2):c.902_903delinsAT (p.Arg301His)	Clinvar	Long QT syndrome	NA	Uncertain significance	3	0.234121	0.141392	0	0.375514	1.5				1.5																					0.375514	1.5	0.2143	likely_benign
R301L	4	N-linker	c.902G>T	NM_000238.4(KCNH2):c.902G>T (p.Arg301Leu)	Clinvar	Long QT syndrome|not provided	NA	Uncertain significance	3	0.240293	0.786133	0.5	1.52643	2.75				2.75																					1.52643	2.75	0.3048	likely_benign
R301S	4	N-linker	c.901C>A	NM_000238.4(KCNH2):c.901C>A (p.Arg301Ser)	Clinvar	Long QT syndrome|Cardiovascular phenotype	NA	Uncertain significance	3	0.57925	0.393056	0.5	1.47231	2.75				2.75																					1.47231	2.75	0.4692	ambiguous	0.64	likely_pathogenic
A303G	4	N-linker	c.908C>G	NM_000238.4(KCNH2):c.908C>G (p.Ala303Gly)	Clinvar	Long QT syndrome	NA	Uncertain significance	3	0.229185	0.190324	0	0.419509	1.5				1.5																					0.419509	1.5	0.086	likely_benign
S304I	4	N-linker	c.911G>T	NM_000238.4(KCNH2):c.911G>T (p.Ser304Ile)	Clinvar	not provided	NA	Uncertain significance	3	0.359988	0.4531	0	0.813088	2				2																					0.813088	2	0.6622	likely_pathogenic
S304N	4	N-linker	c.911G>A	NM_000238.4(KCNH2):c.911G>A (p.Ser304Asn)	Clinvar	Long QT syndrome	NA	Uncertain significance	3	0.150873	0.255959	0	0.406832	1.5				1.5																					0.406832	1.5	0.475	ambiguous	0.521	likely_pathogenic
S304R	4	N-linker	c.912C>A	NM_000238.4(KCNH2):c.912C>A (p.Ser304Arg)	Clinvar	Long QT syndrome	NA	Uncertain significance	3	0.57925	0.393056	0.5	1.47231	2.75				2.75																					1.47231	2.75	0.8944	likely_pathogenic
T305S	4	N-linker	c.913A>T	NM_000238.4(KCNH2): c.913A>T (p.Thr305Ser)	Cardiogen	-	Long QT syndrome	Uncertain significance (PM1 PM2 PP3)	3	0.132794	0.024857	0	0.157651	1.25				1.25																					0.157651	1.25	0.1107	likely_benign
G306R	5	N-linker	c.916G>A	NM_000238.4(KCNH2):c.916G>A (p.Gly306Arg)	Clinvar	Long QT syndrome	NA	Uncertain significance	3	0.886396	0.443689	0.5	1.83008	3.25				3.25																					1.83008	3.25	0.7102	likely_pathogenic
G306W	5	N-linker	c.916G>T	NM_000238.4(KCNH2):c.916G>T (p.Gly306Trp)	Clinvar	Long QT syndrome|not provided	NA	Likely pathogenic	4	1	0.19213	0	1.19213	2.5				2.5																					1.19213	2.5	0.7748	likely_pathogenic
M308R	5	N-linker	c.923T>G	NM_000238.4(KCNH2):c.923T>G (p.Met308Arg)	Clinvar	Cardiac arrhythmia|not provided|Long QT syndrome 2|Long QT syndrome|Cardiovascular phenotype	NA	Uncertain significance	3	0.187297	0.683184	0.5	1.37048	2.75				2.75																					1.37048	2.75	0.2418	likely_benign
M308T	5	N-linker	c.923T>C	NM_000238.4(KCNH2):c.923T>C (p.Met308Thr)	Clinvar	Long QT syndrome	NA	Uncertain significance	3	0.268423	0.302533	0	0.570956	1.75				1.75																					0.570956	1.75	0.2586	likely_benign
M308V	5	N-linker	c.922A>G	NM_000238.4(KCNH2):c.922A>G (p.Met308Val)	Clinvar	Cardiac arrhythmia|Long QT syndrome	NA	Uncertain significance	3	0.155532	0.0311871	0	0.186719	1.25				1.25																					0.186719	1.25	0.065	likely_benign
H309N	5	N-linker	c.925C>A	NM_000238.4(KCNH2): c.925C>A (p.His309Asn)	Cardiogen	-	Long QT syndrome	Uncertain significance (PM1 PM2 PP3)	3	0.204135	0.0332108	0.5	0.737346	2				2																					0.737346	2	0.0765	likely_benign
H309Q	5	N-linker	c.927C>A	NM_000238.4(KCNH2):c.927C>A (p.His309Gln)	Clinvar	Long QT syndrome	NA	Uncertain significance	3	0.0335203	0.0734395	0.5	0.60696	1.75				1.75																					0.60696	1.75	0.1461	likely_benign
H309Y	5	N-linker	c.925C>T	NM_000238.4(KCNH2):c.925C>T (p.His309Tyr)	Clinvar	Long QT syndrome|Cardiac arrhythmia	NA	Uncertain significance	3	0.182949	0.346094	0.5	1.02904	2.25				2.25																					1.02904	2.25	0.1304	likely_benign
P310L	5	N-linker	c.929C>T	NM_000238.4(KCNH2):c.929C>T (p.Pro310Leu)	Clinvar	not provided|Cardiac arrhythmia	NA	Uncertain significance	3	0.221559	0.599632	0	0.821191	2				2																					0.821191	2	0.1493	likely_benign
P310Q	5	N-linker	c.929C>A	NM_000238.4(KCNH2):c.929C>A (p.Pro310Gln)	Clinvar	Long QT syndrome|Cardiac arrhythmia	NA	Uncertain significance	3	0.182587	0.14232	0	0.324907	1.5				1.5																					0.324907	1.5	0.1346	likely_benign
P310T	5	N-linker	c.928C>A	NM_000238.4(KCNH2):c.928C>A (p.Pro310Thr)	Clinvar	Long QT syndrome|Cardiac arrhythmia	NA	Uncertain significance	3	0.0231806	0.311988	0	0.335168	1.5				1.5																					0.335168	1.5	0.0926	likely_benign
L311P	5	N-linker	c.932T>C	NM_000238.4(KCNH2):c.932T>C (p.Leu311Pro)	Clinvar	Long QT syndrome	NA	Uncertain significance	3	0.221559	0.599632	0	0.821191	2				2																					0.821191	2	0.0997	likely_benign
R312C	5	N-linker	c.934C>T	NM_000238.4(KCNH2):c.934C>T (p.Arg312Cys)	Cardiogen and Clinvar	not provided|not specified|Long QT syndrome|Cardiovascular phenotype|Cardiac arrhythmia	Long QT syndrome	Likely benign (PM1 PP3 BS1)	2	0.481547	0.543417	0.5	1.52496	2.75				2.75																					1.52496	2.75	0.2456	likely_benign
R312H	5	N-linker	c.935G>A	NM_000238.4(KCNH2):c.935G>A (p.Arg312His)	Clinvar	Cardiovascular phenotype|Long QT syndrome|Cardiac arrhythmia	NA	Uncertain significance	3	0.234121	0.141392	0	0.375514	1.5				1.5																					0.375514	1.5	0.1506	likely_benign
R312L	5	N-linker	c.935G>T	NM_000238.4(KCNH2):c.935G>T (p.Arg312Leu)	Clinvar	Long QT syndrome	NA	Uncertain significance	3	0.240293	0.786133	0.5	1.52643	2.75				2.75																					1.52643	2.75	0.2786	likely_benign
R312P	5	N-linker	c.935G>C	NM_000238.4(KCNH2):c.935G>C (p.Arg312Pro)	Clinvar	Long QT syndrome	NA	Uncertain significance	3	0.449704	0.264971	0.5	1.21467	2.5				2.5																					1.21467	2.5	0.1649	likely_benign
R312S	5	N-linker	c.934C>A	NM_000238.4(KCNH2): c.934C>A (p.Arg312Ser)	Cardiogen	-	not provided	Uncertain significance (PM1 PM2 PP3)	3	0.57925	0.393056	0.5	1.47231	2.75				2.75																					1.47231	2.75	0.4357	ambiguous	0.64	likely_pathogenic
S313R	5	N-linker	c.939C>A	NM_000238.4(KCNH2):c.939C>A (p.Ser313Arg)	Clinvar	Cardiac arrhythmia	NA	Uncertain significance	3	0.57925	0.393056	0.5	1.47231	2.75				2.75																					1.47231	2.75	0.5217	ambiguous	0.6567	likely_pathogenic
G314D	5	N-linker	c.941G>A	NM_000238.4(KCNH2):c.941G>A (p.Gly314Asp)	Clinvar	Cardiovascular phenotype|Cardiac arrhythmia	NA	Uncertain significance	3	0.431196	0.45531	0.5	1.38651	2.75				2.75																					1.38651	2.75	0.3062	likely_benign
G314S	5	N-linker	c.940G>A	NM_000238.4(KCNH2):c.940G>A (p.Gly314Ser)	Clinvar	Long QT syndrome	NA	Uncertain significance	3	0.293027	0.0344472	0	0.327475	1.5				1.5																					0.327475	1.5	0.0641	likely_benign
L316H	5	N-linker	c.947T>A	NM_000238.4(KCNH2):c.947T>A (p.Leu316His)	Clinvar	Long QT syndrome	NA	Uncertain significance	3	0.058345	0.70796	0.5	1.2663	2.5				2.5																					1.2663	2.5	0.3952	ambiguous	0.705	likely_pathogenic
L316R	5	N-linker	c.947T>G	NM_000238.4(KCNH2):c.947T>G (p.Leu316Arg)	Clinvar	not provided	NA	Uncertain significance	3	0.240293	0.786133	0.5	1.52643	2.75				2.75																					1.52643	2.75	0.3152	likely_benign
N317S	5	N-linker	c.950A>G	NM_000238.4(KCNH2):c.950A>G (p.Asn317Ser)	Clinvar	Long QT syndrome|Long QT syndrome 2|Short QT syndrome type 1|Cardiovascular phenotype|Cardiac arrhythmia	NA	Uncertain significance	3	0.150873	0.255959	0	0.406832	1.5				1.5																					0.406832	1.5	0.1191	likely_benign
S320L	5	N-linker	c.959C>T	NM_000238.4(KCNH2):c.959C>T (p.Ser320Leu)	Cardiogen and Clinvar	Long QT syndrome|Long QT syndrome 2|Cardiovascular phenotype|Short QT syndrome type 1|Long QT syndrome 2	Dilated cardiomyopathy	Uncertain significance (PM1 PM2 PP3)	3	0.353076	0.455782	0	0.808857	2				2																					0.808857	2	0.9397	likely_pathogenic
S320W	5	N-linker	c.959C>G	NM_000238.4(KCNH2):c.959C>G (p.Ser320Trp)	Clinvar	not provided|Long QT syndrome|Cardiac arrhythmia	NA	Uncertain significance	3	0.706973	0.211601	0	0.918574	2				2																					0.918574	2	0.9838	likely_pathogenic
D321H	5	N-linker	c.961G>C	NM_000238.4(KCNH2):c.961G>C (p.Asp321His)	Clinvar	Long QT syndrome	NA	Uncertain significance	3	0.221078	0.287434	1	1.50851	2.75				2.75																					1.50851	2.75	0.9714	likely_pathogenic
D321Y	5	N-linker	c.961G>T	NM_000238.4(KCNH2):c.961G>T (p.Asp321Tyr)	Clinvar	not provided|Long QT syndrome|Long QT syndrome 2	NA	Uncertain significance	3	0.404027	0.60966	0.5	1.51369	2.75				2.75																					1.51369	2.75	0.9578	likely_pathogenic
D323H	5	N-linker	c.967G>C	NM_000238.4(KCNH2):c.967G>C (p.Asp323His)	Clinvar	Long QT syndrome	NA	Uncertain significance	3	0.221078	0.287434	1	1.50851	2.75				2.75																					1.50851	2.75	0.9016	likely_pathogenic
D323N	5	N-linker	c.967G>A	NM_000238.4(KCNH2):c.967G>A (p.Asp323Asn)	Clinvar	Long QT syndrome|Short QT syndrome type 1|Long QT syndrome 2|Cardiovascular phenotype	NA	Uncertain significance	3	0.0308445	0.18591	0.5	0.716755	1.75				1.75																					0.716755	1.75	0.5622	ambiguous	0.526	likely_pathogenic
L324I	5	N-linker	c.970C>A	NM_000238.4(KCNH2):c.970C>A (p.Leu324Ile)	Clinvar	Long QT syndrome	NA	Uncertain significance	3	0.00621321	0.0302558	0	0.036469	1				1																					0.036469	1	0.2272	likely_benign
L324P	5	N-linker	c.971T>C	NM_000238.4(KCNH2):c.971T>C (p.Leu324Pro)	Clinvar	Long QT syndrome	NA	Uncertain significance	3	0.221559	0.599632	0	0.821191	2				2																					0.821191	2	0.8224	likely_pathogenic
V325L	5	N-linker	c.973G>C	NM_000238.4(KCNH2):c.973G>C (p.Val325Leu)	Clinvar	Long QT syndrome|Cardiac arrhythmia	NA	Uncertain significance	3	0.144355	0.0624281	0	0.206783	1.25				1.25																					0.206783	1.25	0.118	likely_benign
V325M	5	N-linker	c.973G>A	NM_000238.4(KCNH2):c.973G>A (p.Val325Met)	Clinvar	Cardiovascular phenotype|Long QT syndrome	NA	Uncertain significance	3	0.155532	0.0311871	0	0.186719	1.25				1.25																					0.186719	1.25	0.0918	likely_benign
R326C	5	N-linker	c.976C>T	NM_000238.4(KCNH2):c.976C>T (p.Arg326Cys)	Clinvar	Long QT syndrome|Cardiovascular phenotype|Cardiac arrhythmia	NA	Uncertain significance	3	0.481547	0.543417	0.5	1.52496	2.75				2.75																					1.52496	2.75	0.549	ambiguous	0.576	likely_pathogenic
R326H	5	N-linker	c.977G>A	NM_000238.4(KCNH2):c.977G>A (p.Arg326His)	Clinvar	Long QT syndrome	NA	Uncertain significance	3	0.234121	0.141392	0	0.375514	1.5				1.5																					0.375514	1.5	0.3101	likely_benign
Y327C	5	N-linker	c.980A>G	NM_000238.4(KCNH2):c.980A>G (p.Tyr327Cys)	Clinvar	Cardiovascular phenotype	NA	Uncertain significance	3	0.444166	0.203106	0	0.647273	1.75				1.75																					0.647273	1.75	0.2661	likely_benign
Y327H	5	N-linker	c.979T>C	NM_000238.4(KCNH2):c.979T>C (p.Tyr327His)	Clinvar	Long QT syndrome|Cardiac arrhythmia	NA	Uncertain significance	3	0.182949	0.346094	0.5	1.02904	2.25				2.25																					1.02904	2.25	0.625	likely_pathogenic
R328C	5	N-linker	c.982C>T	NM_000238.4(KCNH2):c.982C>T (p.Arg328Cys)	Cardiogen and Clinvar	Long QT syndrome|KCNH2-related condition|not specified|Cardiovascular phenotype|Cardiac arrhythmia|not provided|Long QT syndrome 2	Long QT syndrome	Likely benign (PM1 PP3 BS1 BP6)	2	0.481547	0.543417	0.5	1.52496	2.75				2.75																					1.52496	2.75	0.5681	likely_pathogenic
R328H	5	N-linker	c.983G>A	NM_000238.4(KCNH2):c.983G>A (p.Arg328His)	Cardiogen and Clinvar	Cardiovascular phenotype|Cardiac arrhythmia|not provided|Long QT syndrome	Sudden infant death syndrome	Uncertain significance (PM1 PM2 PP3)	3	0.234121	0.141392	0	0.375514	1.5				1.5																					0.375514	1.5	0.2858	likely_benign
R328S	5	N-linker	c.982C>A	NM_000238.4(KCNH2):c.982C>A (p.Arg328Ser)	Cardiogen and Clinvar	Long QT syndrome	Dilated cardiomyopathy	Uncertain significance (PM1 PM2 PP3)	3	0.57925	0.393056	0.5	1.47231	2.75				2.75																					1.47231	2.75	0.8232	likely_pathogenic
T329A	5	N-linker	c.985A>G	NM_000238.4(KCNH2):c.985A>G (p.Thr329Ala)	Clinvar	Cardiovascular phenotype|Long QT syndrome	NA	Uncertain significance	3	0.177806	0.181598	0	0.359404	1.5				1.5																					0.359404	1.5	0.0715	likely_benign
I330M	5	N-linker	c.990T>G	NM_000238.4(KCNH2):c.990T>G (p.Ile330Met)	Clinvar	Long QT syndrome	NA	Uncertain significance	3	0.0257182	0.113826	0	0.139544	1.25				1.25																					0.139544	1.25	0.4033	ambiguous	0.63	likely_pathogenic
I330V	5	N-linker	c.988A>G	NM_000238.4(KCNH2):c.988A>G (p.Ile330Val)	Clinvar	Long QT syndrome	NA	Uncertain significance	3	0.138141	0.0823273	0	0.220469	1.25				1.25																					0.220469	1.25	0.132	likely_benign
S331N	5	N-linker	c.992G>A	NM_000238.4(KCNH2):c.992G>A (p.Ser331Asn)	Clinvar	Long QT syndrome	NA	Uncertain significance	3	0.150873	0.255959	0	0.406832	1.5				1.5																					0.406832	1.5	0.283	likely_benign
K332N	5	N-linker	c.996G>C	NM_000238.4(KCNH2):c.996G>C (p.Lys332Asn)	Clinvar	Long QT syndrome	NA	Uncertain significance	3	0.35314	0.207167	0.5	1.06031	2.25				2.25																					1.06031	2.25	0.8388	likely_pathogenic
K332R	5	N-linker	c.995A>G	NM_000238.4(KCNH2):c.995A>G (p.Lys332Arg)	Clinvar	Long QT syndrome	NA	Uncertain significance	3	0.101649	0.115135	0	0.216784	1.25				1.25																					0.216784	1.25	0.0794	likely_benign
P334L	5	N-linker	c.1001C>T	NM_000238.4(KCNH2):c.1001C>T (p.Pro334Leu)	Cardiogen and Clinvar	Long QT syndrome|not provided	Long QT syndrome	Uncertain significance (PM1 PM2 PP3)	3	0.221559	0.599632	0	0.821191	2				2																					0.821191	2	0.9894	likely_pathogenic
P334S	5	N-linker	c.1000C>T	NM_000238.4(KCNH2):c.1000C>T (p.Pro334Ser)	Clinvar	Long QT syndrome	NA	Uncertain significance	3	0.142604	0.253566	0	0.396171	1.5				1.5																					0.396171	1.5	0.9831	likely_pathogenic
T337A	5	N-linker	c.1009A>G	NM_000238.4(KCNH2):c.1009A>G (p.Thr337Ala)	Clinvar	Cardiac arrhythmia	NA	Uncertain significance	3	0.177806	0.181598	0	0.359404	1.5				1.5																					0.359404	1.5	0.3819	ambiguous	0.771	likely_pathogenic
T337S	5	N-linker	c.1010C>G	NM_000238.4(KCNH2):c.1010C>G (p.Thr337Ser)	Cardiogen and Clinvar	Long QT syndrome	not provided	Uncertain significance (PM1 PM2 PP3)	3	0.132794	0.024857	0	0.157651	1.25				1.25																					0.157651	1.25	0.4804	ambiguous	0.7105	likely_pathogenic
N339K	5	N-linker	c.1017C>G	NM_000238.4(KCNH2):c.1017C>G (p.Asn339Lys)	Clinvar	Long QT syndrome	NA	Uncertain significance	3	0.35314	0.207167	0.5	1.06031	2.25				2.25																					1.06031	2.25	0.963	likely_pathogenic
N339Y	5	N-linker	c.1015A>T	NM_000238.4(KCNH2):c.1015A>T (p.Asn339Tyr)	Clinvar	Long QT syndrome 2	NA	Uncertain significance	3	0.407537	0.361415	0	0.768953	2				2																					0.768953	2	0.8662	likely_pathogenic
F340L	5	N-linker	c.1018T>C	NM_000238.4(KCNH2):c.1018T>C (p.Phe340Leu)	Clinvar	Cardiac arrhythmia	NA	Uncertain significance	3	0.116997	0.0538091	0	0.170806	1.25				1.25																					0.170806	1.25	0.9922	likely_pathogenic
F340Y	5	N-linker	c.1019T>A	NM_000238.4(KCNH2):c.1019T>A (p.Phe340Tyr)	Cardiogen	-	not provided	Uncertain significance (PM1 PM2 PP3)	3	0.0537367	0.259198	0	0.312935	1.5				1.5																					0.312935	1.5	0.8262	likely_pathogenic
D342N	5	N-linker	c.1024G>A	NM_000238.4(KCNH2):c.1024G>A (p.Asp342Asn)	Cardiogen	-	not provided	Uncertain significance (PM1 PM2 PP3)	3	0.0308445	0.18591	0.5	0.716755	1.75				1.75																					0.716755	1.75	0.4961	ambiguous
D342V	5	N-linker	c.1025A>T	NM_000238.4(KCNH2):c.1025A>T (p.Asp342Val)	Clinvar	Acquired long QT syndrome	NA	not provided	3	0.0862152	0.86252	0.5	1.44874	2.75				2.75																					1.44874	2.75	0.8672	likely_pathogenic
G345D	5	N-linker	c.1034G>A	NM_000238.4(KCNH2):c.1034G>A (p.Gly345Asp)	Cardiogen	-	Long QT syndrome	Uncertain significance (PM1 PM2)	3	0.431196	0.45531	0.5	1.38651	2.75				2.75																					1.38651	2.75	0.3695	ambiguous	0.497	likely_pathogenic
D346E	5	N-linker	c.1038C>G	NM_000238.4(KCNH2):c.1038C>G (p.Asp346Glu)	Clinvar	Long QT syndrome	NA	Uncertain significance	3	0.153146	0.120305	0	0.273452	1.25				1.25																					0.273452	1.25	0.1512	likely_benign
D346N	5	N-linker	c.1036G>A	NM_000238.4(KCNH2):c.1036G>A (p.Asp346Asn)	Clinvar	Long QT syndrome	NA	Uncertain significance	3	0.0308445	0.18591	0.5	0.716755	1.75				1.75																					0.716755	1.75	0.2248	likely_benign
P347L	5	N-linker	c.1040C>T	NM_000238.4(KCNH2):c.1040C>T (p.Pro347Leu)	Clinvar	not provided|Long QT syndrome	NA	Uncertain significance	3	0.221559	0.599632	0	0.821191	2				2																					0.821191	2	0.1386	likely_benign
P347S	5	N-linker	c.1039C>T	NM_000238.4(KCNH2):c.1039C>T (p.Pro347Ser)	Cardiogen and Clinvar	Long QT syndrome|Long QT syndrome 2|KCNH2-related condition|not specified|not provided|Cardiac arrhythmia|Cardiovascular phenotype	Long QT syndrome	Benign (PM1 PS3 BS3 BS1 BP6)	1	0.142604	0.253566	0	0.396171	1.5				1.5																					0.396171	1.5	0.0805	likely_benign
F348Y	5	N-linker	c.1043T>A	NM_000238.4(KCNH2):c.1043T>A (p.Phe348Tyr)	Clinvar	Long QT syndrome|Cardiovascular phenotype|not provided	NA	Uncertain significance	3	0.0537367	0.259198	0	0.312935	1.5				1.5																					0.312935	1.5	0.1971	likely_benign
A350S	5	N-linker	c.1048G>T	NM_000238.4(KCNH2):c.1048G>T (p.Ala350Ser)	Clinvar	Long QT syndrome	NA	Uncertain significance	3	0.0560409	0.209795	0	0.265836	1.25				1.25																					0.265836	1.25	0.0797	likely_benign
A350V	5	N-linker	c.1049C>T	NM_000238.4(KCNH2):c.1049C>T (p.Ala350Val)	Clinvar	Cardiovascular phenotype	NA	Uncertain significance	3	0.268457	0.150648	0	0.419105	1.5				1.5																					0.419105	1.5	0.1238	likely_benign
S351L	5	N-linker	c.1052C>T	NM_000238.4(KCNH2):c.1052C>T (p.Ser351Leu)	Clinvar	Long QT syndrome 2|Long QT syndrome|Cardiac arrhythmia	NA	Conflicting classifications of pathogenicity	3	0.353076	0.455782	0	0.808857	2				2																					0.808857	2	0.112	likely_benign
P352R	5	N-linker	c.1055C>G	NM_000238.4(KCNH2):c.1055C>G (p.Pro352Arg)	Clinvar	Long QT syndrome	NA	Uncertain significance	3	0.449704	0.264971	0.5	1.21467	2.5				2.5																					1.21467	2.5	0.4245	ambiguous	0.812	likely_pathogenic
P352S	5	N-linker	c.1054C>T	NM_000238.4(KCNH2):c.1054C>T (p.Pro352Ser)	Clinvar	Cardiac arrhythmia	NA	Uncertain significance	3	0.142604	0.253566	0	0.396171	1.5				1.5																					0.396171	1.5	0.1383	likely_benign
T353I	5	N-linker	c.1058C>T	NM_000238.4(KCNH2):c.1058C>T (p.Thr353Ile)	Clinvar	Long QT syndrome	NA	Uncertain significance	3	0.22234	0.430504	0	0.652845	1.75				1.75																					0.652845	1.75	0.1833	likely_benign
T353S	5	N-linker	c.1057A>T	NM_000238.4(KCNH2):c.1057A>T (p.Thr353Ser)	Clinvar	Cardiac arrhythmia|Long QT syndrome	NA	Uncertain significance	3	0.132794	0.024857	0	0.157651	1.25				1.25																					0.157651	1.25	0.0623	likely_benign
S354N	5	N-linker	c.1061G>A	NM_000238.4(KCNH2):c.1061G>A (p.Ser354Asn)	Clinvar	Long QT syndrome	NA	Uncertain significance	3	0.150873	0.255959	0	0.406832	1.5				1.5																					0.406832	1.5	0.1391	likely_benign
D355E	5	N-linker	c.1065C>G	NM_000238.4(KCNH2):c.1065C>G (p.Asp355Glu)	Clinvar	Long QT syndrome	NA	Uncertain significance	3	0.153146	0.120305	0	0.273452	1.25				1.25																					0.273452	1.25	0.1232	likely_benign
R356C	5	N-linker	c.1066C>T	NM_000238.4(KCNH2):c.1066C>T (p.Arg356Cys)	Cardiogen and Clinvar	Cardiac arrhythmia|Long QT syndrome	Long QT syndrome	Uncertain significance (PM1 PM2 PP3)	3	0.481547	0.543417	0.5	1.52496	2.75				2.75																					1.52496	2.75	0.3123	likely_benign
R356G	5	N-linker	c.1066C>G	NM_000238.4(KCNH2):c.1066C>G (p.Arg356Gly)	Clinvar	Long QT syndrome	NA	Uncertain significance	3	0.886396	0.443689	0.5	1.83008	3.25				3.25																					1.83008	3.25	0.2608	likely_benign
R356H	5	N-linker	c.1067G>A	NM_000238.4(KCNH2):c.1067G>A (p.Arg356His)	Clinvar	not provided|Cardiac arrhythmia|Cardiovascular phenotype|Long QT syndrome	NA	Conflicting classifications of pathogenicity	3	0.234121	0.141392	0	0.375514	1.5				1.5																					0.375514	1.5	0.1453	likely_benign
R356S	5	N-linker	c.1066C>A	NM_000238.4(KCNH2):c.1066C>A (p.Arg356Ser)	Clinvar	Cardiac arrhythmia	NA	Uncertain significance	3	0.57925	0.393056	0.5	1.47231	2.75				2.75																					1.47231	2.75	0.524	ambiguous	0.541	likely_pathogenic
E357D	5	N-linker	c.1071G>T	NM_000238.4(KCNH2):c.1071G>T (p.Glu357Asp)	Clinvar	Cardiac arrhythmia|Long QT syndrome|Short QT syndrome type 1|Long QT syndrome 2	NA	Uncertain significance	3	0.153146	0.120305	0	0.273452	1.25				1.25																					0.273452	1.25	0.1741	likely_benign
I358N	5	N-linker	c.1073T>A	NM_000238.4(KCNH2):c.1073T>A (p.Ile358Asn)	Clinvar	Cardiac arrhythmia	NA	Uncertain significance	3	0.21904	0.66132	0	0.88036	2				2																					0.88036	2	0.9272	likely_pathogenic
I359K	5	N-linker	c.1076T>A	NM_000238.4(KCNH2):c.1076T>A (p.Ile359Lys)	Clinvar	Long QT syndrome	NA	Uncertain significance	3	0.110038	0.924506	0.5	1.53454	2.75				2.75																					1.53454	2.75	0.944	likely_pathogenic
P361S	5	N-linker	c.1081C>T	NM_000238.4(KCNH2):c.1081C>T (p.Pro361Ser)	Clinvar	Long QT syndrome	NA	Uncertain significance	3	0.142604	0.253566	0	0.396171	1.5				1.5																					0.396171	1.5	0.4499	ambiguous	0.861	likely_pathogenic
K362N	5	N-linker	c.1086G>C	NM_000238.4(KCNH2):c.1086G>C (p.Lys362Asn)	Clinvar	Long QT syndrome	NA	Uncertain significance	3	0.35314	0.207167	0.5	1.06031	2.25				2.25																					1.06031	2.25	0.9206	likely_pathogenic
R366Q	5	N-linker	c.1097G>A	NM_000238.4(KCNH2):c.1097G>A (p.Arg366Gln)	Clinvar	not provided|Long QT syndrome|Cardiac arrhythmia	NA	Uncertain significance	3	0.267642	0.101669	0.5	0.869311	2				2																					0.869311	2	0.562	ambiguous	0.784	likely_pathogenic
T367A	5	N-linker	c.1099A>G	NM_000238.4(KCNH2):c.1099A>G (p.Thr367Ala)	Clinvar	Long QT syndrome	NA	Uncertain significance	3	0.177806	0.181598	0	0.359404	1.5				1.5																					0.359404	1.5	0.7196	likely_pathogenic
T367S	5	N-linker	c.1099A>T	NM_000238.4(KCNH2):c.1099A>T (p.Thr367Ser)	Clinvar	Cardiac arrhythmia|Long QT syndrome	NA	Uncertain significance	3	0.132794	0.024857	0	0.157651	1.25				1.25																					0.157651	1.25	0.6623	likely_pathogenic
T371A	5	N-linker	c.1111A>G	NM_000238.4(KCNH2):c.1111A>G (p.Thr371Ala)	Clinvar	Long QT syndrome	NA	Uncertain significance	3	0.177806	0.181598	0	0.359404	1.5				1.5																					0.359404	1.5	0.908	likely_pathogenic
E372K	5	N-linker	c.1114G>A	NM_000238.4(KCNH2):c.1114G>A (p.Glu372Lys)	Clinvar	not provided|Long QT syndrome	NA	Uncertain significance	3	0.203085	0.0736928	1	1.27678	2.5				2.5																					1.27678	2.5	0.9614	likely_pathogenic
V374F	5	N-linker	c.1120G>T	NM_000238.4(KCNH2):c.1120G>T (p.Val374Phe)	Clinvar	Long QT syndrome	NA	Uncertain significance	3	0.264075	0.125572	0	0.389647	1.5				1.5																					0.389647	1.5	0.9879	likely_pathogenic
T375A	5	N-linker	c.1123A>G	NM_000238.4(KCNH2):c.1123A>G (p.Thr375Ala)	Clinvar	not specified|not provided|Cardiovascular phenotype	NA	Uncertain significance	3	0.177806	0.181598	0	0.359404	1.5				1.5																					0.359404	1.5	0.9101	likely_pathogenic
T375I	5	N-linker	c.1124C>T	NM_000238.4(KCNH2):c.1124C>T (p.Thr375Ile)	Clinvar	Long QT syndrome	NA	Uncertain significance	3	0.22234	0.430504	0	0.652845	1.75				1.75																					0.652845	1.75	0.9959	likely_pathogenic
Q376E	5	N-linker	c.1126C>G	NM_000238.4(KCNH2):c.1126C>G (p.Gln376Glu)	Cardiogen and Clinvar	Long QT syndrome 2	not provided	Uncertain significance (PM1 PM2 PP3)	3	0.0299251	0.12937	0.5	0.659295	1.75				1.75																					0.659295	1.75	0.5794	likely_pathogenic
Q376H	5	N-linker	c.1128G>T	NM_000238.4(KCNH2):c.1128G>T (p.Gln376His)	Cardiogen	-	Long QT syndrome	Uncertain significance (PM1 PM2 PP3)	3	0.0335203	0.0734395	0.5	0.60696	1.75				1.75																					0.60696	1.75	0.9915	likely_pathogenic
S379F	6	N-linker	c.1136C>T	NM_000238.4(KCNH2):c.1136C>T (p.Ser379Phe)	Clinvar	not provided	NA	Uncertain significance	3	0.488459	0.430699	0	0.919158	2				2																					0.919158	2	0.9984	likely_pathogenic
A382T	6	N-linker	c.1144G>A	NM_000238.4(KCNH2):c.1144G>A (p.Ala382Thr)	Clinvar	Long QT syndrome	NA	Uncertain significance	3	0.177806	0.181598	0	0.359404	1.5				1.5																					0.359404	1.5	0.9363	likely_pathogenic
D383E	6	N-linker	c.1149C>A	NM_000238.4(KCNH2):c.1149C>A (p.Asp383Glu)	Clinvar	Cardiac arrhythmia	NA	Uncertain significance	3	0.153146	0.120305	0	0.273452	1.25				1.25																					0.273452	1.25	0.9851	likely_pathogenic
D383N	6	N-linker	c.1147G>A	NM_000238.4(KCNH2):c.1147G>A (p.Asp383Asn)	Clinvar	Long QT syndrome	NA	Uncertain significance	3	0.0308445	0.18591	0.5	0.716755	1.75				1.75																					0.716755	1.75	0.9641	likely_pathogenic
V384M	6	N-linker	c.1150G>A	NM_000238.4(KCNH2):c.1150G>A (p.Val384Met)	Clinvar	Long QT syndrome	NA	Uncertain significance	3	0.155532	0.0311871	0	0.186719	1.25				1.25																					0.186719	1.25	0.9888	likely_pathogenic
E387G	6	N-linker	c.1160A>G	NM_000238.4(KCNH2):c.1160A>G (p.Glu387Gly)	Clinvar	Long QT syndrome	NA	Uncertain significance	3	0.58319	0.409386	0.5	1.49258	2.75				2.75																					1.49258	2.75	0.9837	likely_pathogenic
K389Q	6	N-linker	c.1165A>C	NM_000238.4(KCNH2):c.1165A>C (p.Lys389Gln)	Clinvar	Long QT syndrome	NA	Uncertain significance	3	0.165246	0.191684	0.5	0.85693	2				2																					0.85693	2	0.8915	likely_pathogenic
Q391R	6	N-linker	c.1172A>G	NM_000238.4(KCNH2):c.1172A>G (p.Gln391Arg)	Clinvar	Cardiovascular phenotype	NA	Uncertain significance	3	0.267642	0.101669	0.5	0.869311	2				2																					0.869311	2	0.9321	likely_pathogenic
P393L	6	N-linker	c.1178C>T	NM_000238.4(KCNH2):c.1178C>T (p.Pro393Leu)	Clinvar	Short QT syndrome type 1|Long QT syndrome 2|Long QT syndrome	NA	Uncertain significance	3	0.221559	0.599632	0	0.821191	2				2																					0.821191	2	0.9083	likely_pathogenic
R394C	6	N-linker	c.1180C>T	NM_000238.4(KCNH2):c.1180C>T (p.Arg394Cys)	Clinvar	not provided|Long QT syndrome	NA	Uncertain significance	3	0.481547	0.543417	0.5	1.52496	2.75				2.75																					1.52496	2.75	0.7801	likely_pathogenic
R394H	6	N-linker	c.1181G>A	NM_000238.4(KCNH2):c.1181G>A (p.Arg394His)	Clinvar	Cardiovascular phenotype|Cardiac arrhythmia|Long QT syndrome	NA	Uncertain significance	3	0.234121	0.141392	0	0.375514	1.5				1.5																					0.375514	1.5	0.4387	ambiguous	0.903	likely_pathogenic
R394S	6	N-linker	c.1180C>A	NM_000238.4(KCNH2):c.1180C>A (p.Arg394Ser)	Clinvar	not provided	NA	Uncertain significance	3	0.57925	0.393056	0.5	1.47231	2.75				2.75																					1.47231	2.75	0.9475	likely_pathogenic
H396Y	6	N-linker	c.1186C>T	NM_000238.4(KCNH2):c.1186C>T (p.His396Tyr)	Clinvar	Cardiac arrhythmia	NA	Uncertain significance	3	0.182949	0.346094	0.5	1.02904	2.25				2.25																					1.02904	2.25	0.7398	likely_pathogenic
R397C	6	N-linker	c.1189C>T	NM_000238.4(KCNH2):c.1189C>T (p.Arg397Cys)	Cardiogen and Clinvar	Cardiac arrhythmia|Brugada syndrome 1|Long QT syndrome|Cardiovascular phenotype	Long QT syndrome	Uncertain significance (PM1 PM2 PP3)	3	0.481547	0.543417	0.5	1.52496	2.75				2.75																					1.52496	2.75	0.3585	ambiguous	0.85	likely_pathogenic
R397H	6	N-linker	c.1190G>A	NM_000238.4(KCNH2):c.1190G>A (p.Arg397His)	Clinvar	Short QT syndrome type 1|Long QT syndrome 2|Cardiovascular phenotype|Cardiac arrhythmia|KCNH2-related disorder|Long QT syndrome	NA	Uncertain significance	3	0.234121	0.141392	0	0.375514	1.5				1.5																					0.375514	1.5	0.1436	likely_benign
T399A	6	VSD	c.1195A>G	NM_000238.4(KCNH2):c.1195A>G (p.Thr399Ala)	Clinvar	Long QT syndrome	NA	Uncertain significance	3	0.177806	0.181598	0	0.359404	1.5	no rotamers	no rotamers	0	1.5	{}	0	{}	0																0	0.359404	1.5	0.9328	likely_pathogenic
I400N	6	VSD	c.1199T>A	NM_000238.4(KCNH2):c.1199T>A (p.Ile400Asn)	Clinvar	Long QT syndrome	NA	Uncertain significance	3	0.21904	0.66132	0	0.88036	2	[0, 0]	[0, 0]	0	2	{'T473': 0.3581070005893707, 'T399': 0.14632900059223175, 'T474': 0.3581070005893707}	3	{'T473': 0.3581070005893707, 'T474': 0.3581070005893707}	2	0.211778	2	2	0.146329	3	2										0.309331	1.18969	2.5	0.9973	likely_pathogenic
H402R	6	VSD	c.1205A>G	NM_000238.4(KCNH2):c.1205A>G (p.His402Arg)	Cardiogen and Clinvar	Long QT syndrome|not provided	not provided	Likely pathogenic (PM1 PM2 PP3 PS3)	4	0.234121	0.141392	0	0.375514	1.5	[30]	[19]	1	2.75	{'T473': 0.15177799761295319, 'R541': 0.15177799761295319, 'V476': 0.15177799761295319, 'T474': 0.15177799761295319, 'Y475': 0.15177799761295319, 'S404': 0.15177799761295319}	6	{'T473': 0.15177799761295319, 'T474': 0.15177799761295319, 'Y475': 0.15177799761295319}	3	0.151778	6	3													0.075889	1.4514	2.75	0.9974	likely_pathogenic
Y403C	6	VSD	c.1208A>G	NM_000238.4(KCNH2):c.1208A>G (p.Tyr403Cys)	Clinvar	Long QT syndrome	NA	Uncertain significance	3	0.444166	0.203106	0	0.647273	1.75	[0, 0]	[0, 0]	0	1.75	{'R5': 0.9954509884119034, 'H402': 0.9954509884119034}	2	{'H402': 0.9954509884119034}	1	0.763313	2	1	0.232138	2	1										0.497725	1.145	2.5	0.9962	likely_pathogenic
P405L	6	VSD	c.1214C>T	NM_000238.4(KCNH2):c.1214C>T (p.Pro405Leu)	Clinvar	Long QT syndrome	NA	Uncertain significance	3	0.221559	0.599632	0	0.821191	2	[0]	[0]	0	2	{'V409': 0.8990569710731506, 'A408': 0.8990569710731506}	2	{}	0	0.899057	2	0													0	0.821191	2	0.9937	likely_pathogenic
P405S	6	VSD	c.1213C>T	NM_000238.4(KCNH2):c.1213C>T (p.Pro405Ser)	Cardiogen	-	2 sœurs asympto, ATConduction disorder of the heart MS familial	Uncertain significance (PM1 PM2 PP3)	3	0.142604	0.253566	0	0.396171	1.5	[0, 0]	[0, 0]	0	1.5	{'V409': 0.9890739768743515, 'A408': 0.9890739768743515}	2	{}	0	0.831212	2	0	0.157862	2	0										0	0.396171	1.5	0.993	likely_pathogenic
K407E	6	VSD	c.1219A>G	NM_000238.4(KCNH2):c.1219A>G (p.Lys407Glu)	Clinvar	not provided|Long QT syndrome 2	NA	Conflicting classifications of pathogenicity	3	0.203085	0.0736928	1	1.27678	2.5	[3]	[0]	0.5	3.25	{'D411': 0.12752099335193634, 'T473': 0.12752099335193634, 'S404': 0.12752099335193634, 'F406': 0.12752099335193634, 'R541': 0.12752099335193634, 'W410': 0.12752099335193634, 'H402': 0.12752099335193634, 'L401': 0.12752099335193634, 'I400': 0.12752099335193634, 'A408': 0.12752099335193634}	10	{'T473': 0.12752099335193634, 'W410': 0.12752099335193634, 'H402': 0.12752099335193634, 'I400': 0.12752099335193634}	4	0.127521	10	4													0.0510084	1.82779	3.25	0.9997	likely_pathogenic
V409E	6	VSD	c.1226T>A	NM_000238.4(KCNH2):c.1226T>A (p.Val409Glu)	Clinvar	Cardiovascular phenotype|not provided	NA	Uncertain significance	3	0.0657784	0.766261	0.5	1.33204	2.5	[0]	[0]	0	2.5	{'P405': 0.1369680017232895, 'L413': 0.1369680017232895, 'D411': 0.1369680017232895, 'W412': 0.1369680017232895, 'A408': 0.1369680017232895}	5	{'L413': 0.1369680017232895, 'W412': 0.1369680017232895}	2	0.136968	5	2													0.0547872	1.38683	2.75	0.9924	likely_pathogenic
V409L	6	VSD	c.1225G>C	NM_000238.4(KCNH2):c.1225G>C (p.Val409Leu)	Clinvar	Long QT syndrome	NA	Uncertain significance	3	0.144355	0.0624281	0	0.206783	1.25	[0, 0]	[0, 0]	0	1.25	{'P405': 0.9564349725842476, 'D411': 0.9564349725842476, 'W412': 0.9564349725842476, 'L413': 0.9564349725842476, 'A408': 0.9564349725842476}	5	{'W412': 0.9564349725842476, 'L413': 0.9564349725842476}	2	0.848708	5	2	0.107727	5	2										0.382574	0.589357	1.75	0.5862	likely_pathogenic
V409M	6	VSD	c.1225G>A	NM_000238.4(KCNH2):c.1225G>A (p.Val409Met)	Cardiogen and Clinvar	Cardiac arrhythmia|Long QT syndrome 2|Short QT syndrome type 1|Long QT syndrome 2|Long QT syndrome	Hypertrophic cardiomyopathy	Uncertain significance (PM1 PP3)	3	0.155532	0.0311871	0	0.186719	1.25	[0, 0, 0]	[0, 0, 0]	0	1.25	{'P405': 0.5729150176048279, 'D411': 0.5729150176048279, 'W412': 0.5729150176048279, 'L413': 0.5729150176048279, 'A408': 0.5729150176048279}	5	{'W412': 0.5729150176048279, 'L413': 0.5729150176048279}	2	0.275465	5	2	0.16459	5	2	0.13286	5	2							0.229166	0.415885	1.5	0.2899	likely_benign
W410R	6	VSD	c.1228T>A	NM_000238.4(KCNH2):c.1228T>A (p.Trp410Arg)	Clinvar	Long QT syndrome	NA	Uncertain significance	3	0.113604	0.548162	0.5	1.16177	2.5	[16]	[4]	1	3.5	{'K407': 0.1502169966697693, 'I414': 0.1502169966697693, 'F406': 0.1502169966697693, 'L413': 0.1502169966697693, 'V409': 0.1502169966697693, 'A408': 0.1502169966697693}	6	{'L413': 0.1502169966697693}	1	0.150217	6	1													0.0250362	2.1868	3.75	1.0	likely_pathogenic
W410S	6	VSD	c.1229G>C	NM_000238.4(KCNH2):c.1229G>C (p.Trp410Ser)	Clinvar	Congenital long QT syndrome	NA	not provided	3	0.706973	0.211601	0	0.918574	2	[0, 0]	[0, 0]	0	2	{'K407': 0.9545359909534454, 'I414': 0.9545359909534454, 'F406': 0.9545359909534454, 'D411': 0.650534987449646, 'L413': 0.9545359909534454, 'V409': 0.9545359909534454, 'A408': 0.9545359909534454}	7	{'L413': 0.9545359909534454}	1	0.650535	7	1	0.304001	6	1										0.1436	1.06217	2.25	0.9994	likely_pathogenic
D411N	6	VSD	c.1231G>A	NM_000238.4(KCNH2):c.1231G>A (p.Asp411Asn)	Clinvar	Long QT syndrome	NA	Uncertain significance	3	0.0308445	0.18591	0.5	0.716755	1.75	[1, 5, 2]	[1, 2, 0]	0.903595	3	{'Y542': 0.679085984826088, 'L413': 0.679085984826088, 'I414': 0.679085984826088, 'L415': 0.679085984826088, 'R541': 0.679085984826088, 'K407': 0.679085984826088, 'A408': 0.679085984826088, 'V409': 0.679085984826088, 'K538': 0.5481519848108292}	9	{'L413': 0.679085984826088}	1	0.396179	9	1	0.151973	9	1	0.130934	8	1							0.0772725	1.69762	3	0.9993	likely_pathogenic
D411V	6	VSD	c.1232A>T	NM_000238.4(KCNH2):c.1232A>T (p.Asp411Val)	Clinvar	Long QT syndrome	NA	Uncertain significance	3	0.0862152	0.86252	0.5	1.44874	2.75	[3]	[0]	0.5	3.25	{'I414': 0.9229450225830078, 'Y542': 0.9229450225830078, 'K407': 0.9229450225830078, 'L415': 0.9229450225830078, 'R541': 0.9229450225830078, 'L413': 0.9229450225830078, 'V409': 0.9229450225830078, 'A408': 0.9229450225830078}	8	{'L413': 0.9229450225830078}	1	0.922945	8	1													0.115368	2.0641	3.5	0.9999	likely_pathogenic
D411Y	6	VSD	c.1231G>T	NM_000238.4(KCNH2):c.1231G>T (p.Asp411Tyr)	Clinvar	Long QT syndrome	NA	Uncertain significance	3	0.404027	0.60966	0.5	1.51369	2.75	[23, 24, 23]	[3, 3, 3]	1	4	{'Y542': 0.6090119928121567, 'I414': 0.6090119928121567, 'K407': 0.6090119928121567, 'L415': 0.6090119928121567, 'V535': 0.26409998536109924, 'R534': 0.26409998536109924, 'R541': 0.34491200745105743, 'L413': 0.6090119928121567, 'K538': 0.6090119928121567, 'V409': 0.6090119928121567, 'A408': 0.6090119928121567}	11	{'V535': 0.26409998536109924, 'R534': 0.26409998536109924, 'L413': 0.6090119928121567}	3	0.2641	10	3	0.212895	9	1	0.132017	9	1							0.117554	2.63124	4.25	0.9993	likely_pathogenic
W412C	6	VSD	c.1236G>T	NM_000238.4(KCNH2):c.1236G>T (p.Trp412Cys)	Clinvar	not provided	NA	Uncertain significance	3	0.619282	0.225511	0	0.844793	2	[0, 0]	[0, 0]	0	2	{'L415': 0.9702690243721008, 'L416': 0.9702690243721008, 'V409': 0.9702690243721008, 'A408': 0.9702690243721008}	4	{}	0	0.811882	4	0	0.158387	4	0										0	0.844793	2	0.9971	likely_pathogenic
W412R	6	VSD	c.1262C>G	NM_000238.4(KCNH2):c.1262C>G (p.Thr421Arg)	Cardiogen	-	Long QT syndrome	Likely pathogenic (PM1 PM2 PM5 PP3)	4	0.113604	0.548162	0.5	1.16177	2.5	[1]	[0]	0.5	3	{'L415': 0.12723499536514282, 'L416': 0.12723499536514282, 'Y545': 0.12723499536514282, 'V409': 0.12723499536514282, 'A408': 0.12723499536514282}	5	{}	0	0.127235	5	0													0	1.66177	3	0.9998	likely_pathogenic
L413F	6	VSD	c.1237C>T	NM_000238.4(KCNH2):c.1237C>T (p.Leu413Phe)	Cardiogen	-	not provided	Uncertain significance (PM1 PM2 PP3)	3	0.116997	0.0538091	0	0.170806	1.25	[1, 0, 0]	[0, 0, 0]	0.229734	1.5	{'M462': 0.2767210006713867, 'I414': 0.6022650003433228, 'L416': 0.6022650003433228, 'L417': 0.6022650003433228, 'W410': 0.6022650003433228, 'D411': 0.6022650003433228, 'V409': 0.6022650003433228}	7	{'W410': 0.6022650003433228}	1	0.276721	7	1	0.200425	6	1	0.125119	6	1							0.0937889	0.494329	1.5	0.685	likely_pathogenic
L413P	6	VSD	c.1238T>C	NM_000238.4(KCNH2):c.1238T>C (p.Leu413Pro)	Clinvar	Congenital long QT syndrome	NA	not provided	3	0.221559	0.599632	0	0.821191	2	[5, 12]	[1, 1]	1	3.25	{'I414': 1.0, 'L416': 1.0, 'L417': 1.0, 'W410': 1.0, 'D411': 1.0, 'W412': 1.0, 'V409': 1.0}	7	{'W410': 1.0, 'W412': 1.0}	2	0.515805	7	2	0.484195	7	2										0.285714	2.10691	3.5	0.9982	likely_pathogenic
L413R	6	VSD	c.1238T>G	NM_000238.4(KCNH2):c.1238T>G (p.Leu413Arg)	Cardiogen and Clinvar	Long QT syndrome 2	not provided	Likely pathogenic (PM1 PM2 PP3 PP5)	4	0.240293	0.786133	0.5	1.52643	2.75	[0]	[0]	0	2.75	{'I414': 0.12723499536514282, 'L416': 0.12723499536514282, 'L417': 0.12723499536514282, 'W410': 0.12723499536514282, 'D411': 0.12723499536514282, 'V409': 0.12723499536514282}	6	{'W410': 0.12723499536514282}	1	0.127235	6	1													0.0212058	1.54763	3	0.9969	likely_pathogenic
I414N	6	VSD	c.1241T>A	NM_000238.4(KCNH2):c.1241T>A (p.Ile414Asn)	Clinvar	Long QT syndrome	NA	Uncertain significance	3	0.21904	0.66132	0	0.88036	2	[0, 0, 0]	[0, 0, 0]	0	2	{'D466': 0.45649200677871704, 'L416': 0.564969003200531, 'L417': 0.564969003200531, 'W410': 0.564969003200531, 'D411': 0.564969003200531, 'L413': 0.564969003200531, 'V418': 0.564969003200531, 'K538': 0.45649200677871704}	8	{'W410': 0.564969003200531, 'L413': 0.564969003200531}	2	0.346127	8	2	0.110365	8	2	0.108477	6	2							0.150282	1.03064	2.25	0.9986	likely_pathogenic
I414V	6	VSD	c.1240A>G	NM_000238.4(KCNH2):c.1240A>G (p.Ile414Val)	Clinvar	Cardiac arrhythmia|Long QT syndrome	NA	Uncertain significance	3	0.138141	0.0823273	0	0.220469	1.25	[0]	[0]	0	1.25	{'L415': 0.9952459931373596, 'L416': 0.9952459931373596, 'L417': 0.9952459931373596, 'W410': 0.9952459931373596, 'D411': 0.9952459931373596, 'L413': 0.9952459931373596, 'V418': 0.9952459931373596}	7	{'W410': 0.9952459931373596, 'L413': 0.9952459931373596}	2	0.995246	7	2													0.284356	0.504825	1.5	0.8018	likely_pathogenic
Y420C	6	VSD	c.1259A>G	NM_000238.4(KCNH2):c.1259A>G (p.Tyr420Cys)	Cardiogen and Clinvar	Long QT syndrome	Long QT syndrome	Likely pathogenic (PM1 PM2 PP3 PS3)	4	0.444166	0.203106	0	0.647273	1.75	[0, 0]	[0, 0]	0	1.75	{'I419': 0.9612280130386353, 'L416': 0.9612280130386353, 'L417': 0.9612280130386353, 'V423': 0.9612280130386353, 'A422': 0.9612280130386353, 'V418': 0.9612280130386353, 'F424': 0.9612280130386353}	7	{'A422': 0.9612280130386353}	1	0.616414	7	1	0.344814	7	1										0.137318	0.784591	2	0.9072	likely_pathogenic
Y420S	6	VSD	c.1259A>C	NM_000238.4(KCNH2):c.1259A>C (p.Tyr420Ser)	Clinvar	Long QT syndrome|not provided	NA	Uncertain significance	3	0.542196	0.121528	0	0.663724	1.75	[0, 0, 0]	[0, 0, 0]	0	1.75	{'I419': 0.9999990016222, 'L416': 0.9999990016222, 'L417': 0.9999990016222, 'T421': 0.13934199512004852, 'V423': 0.9999990016222, 'A422': 0.9999990016222, 'V418': 0.9999990016222, 'F424': 0.9999990016222}	8	{'T421': 0.13934199512004852, 'A422': 0.9999990016222}	2	0.451839	7	1	0.408818	7	1	0.139342	8	2							0.157786	0.82151	2	0.9328	likely_pathogenic
T421K	6	VSD	c.1262C>A	NM_000238.4(KCNH2):c.1262C>A (p.Thr421Lys)	Clinvar	not provided	NA	Pathogenic	5	0.339138	0.505539	0.5	1.34468	2.75	[15]	[10]	1	3.75	{'V459': 0.28960099816322327, 'T425': 0.28960099816322327, 'F463': 0.28960099816322327, 'L417': 0.28960099816322327, 'R531': 0.28960099816322327, 'Y420': 0.28960099816322327, 'V423': 0.28960099816322327, 'V418': 0.28960099816322327, 'I419': 0.28960099816322327}	9	{'F463': 0.28960099816322327, 'R531': 0.28960099816322327, 'Y420': 0.28960099816322327}	3	0.289601	9	3													0.0965337	2.44121	4	0.9988	likely_pathogenic
T421M	6	VSD	c.1262C>T	NM_000238.4(KCNH2):c.1262C>T (p.Thr421Met)	Cardiogen and Clinvar	not provided|Long QT syndrome	not provided	Likely pathogenic (PM1 PM2 PP3 PS3)	4	0.268423	0.302533	0	0.570956	1.75	[4, 21, 15]	[0, 2, 0]	0.643643	2.5	{'V459': 0.5729150176048279, 'V418': 0.5729150176048279, 'F463': 0.5729150176048279, 'L417': 0.5729150176048279, 'R531': 0.5729150176048279, 'R528': 0.4400550127029419, 'Y420': 0.5729150176048279, 'V423': 0.5729150176048279, 'T425': 0.5729150176048279, 'I419': 0.5729150176048279}	10	{'F463': 0.5729150176048279, 'R531': 0.5729150176048279, 'R528': 0.4400550127029419, 'Y420': 0.5729150176048279}	4	0.275465	10	4	0.16459	10	4	0.13286	9	3							0.220309	1.43491	2.75	0.9872	likely_pathogenic
T421R	6	VSD	c.1262C>G	NM_000238.4(KCNH2):c.1262C>G (p.Thr421Arg)	Clinvar	Long QT syndrome	NA	Uncertain significance	3	0.45572	0.417913	0.5	1.37363	2.75	[22]	[9]	1	4	{'V459': 0.1502169966697693, 'T425': 0.1502169966697693, 'D460': 0.1502169966697693, 'F463': 0.1502169966697693, 'L417': 0.1502169966697693, 'R531': 0.1502169966697693, 'Y420': 0.1502169966697693, 'V423': 0.1502169966697693, 'V418': 0.1502169966697693, 'I419': 0.1502169966697693}	10	{'F463': 0.1502169966697693, 'R531': 0.1502169966697693, 'Y420': 0.1502169966697693}	3	0.150217	10	3													0.0450651	2.4187	4	0.9977	likely_pathogenic
A422D	6	VSD	c.1265C>A	NM_000238.4(KCNH2):c.1265C>A (p.Ala422Asp)	Cardiogen	-	Long QT syndrome	Uncertain significance (PM1 PM2 PP3)	3	0.19421	0.629922	0.5	1.32413	2.5	[1, 0, 0]	[0, 0, 0]	0.309502	3	{'L559': 0.7535420134663582, 'W563': 0.7535420134663582, 'L532': 0.7535420134663582, 'T421': 0.7535420134663582, 'Y420': 0.7535420134663582, 'V418': 0.7535420134663582, 'I419': 0.7535420134663582, 'P426': 0.7535420134663582}	8	{'L559': 0.7535420134663582, 'W563': 0.7535420134663582, 'T421': 0.7535420134663582, 'Y420': 0.7535420134663582}	4	0.466446	8	4	0.182869	8	4	0.104227	8	4							0.376771	2.01041	3.5	0.9998	likely_pathogenic
A422T	6	VSD	c.1264G>A	NM_000238.4(KCNH2):c.1264G>A (p.Ala422Thr)	Cardiogen and Clinvar	not provided|Long QT syndrome	not provided	Pathogenic (PM1 PM2 PP3 PP5 PS3)	5	0.177806	0.181598	0	0.359404	1.5	[0, 4]	[0, 0]	0.164913	1.75	{'L559': 0.9637279808521271, 'W563': 0.9637279808521271, 'L532': 0.9637279808521271, 'T421': 0.9637279808521271, 'Y420': 0.9637279808521271, 'V423': 0.6458659768104553, 'V418': 0.9637279808521271, 'I419': 0.9637279808521271, 'P426': 0.9637279808521271}	9	{'L559': 0.9637279808521271, 'W563': 0.9637279808521271, 'T421': 0.9637279808521271, 'Y420': 0.9637279808521271}	4	0.645866	9	4	0.317862	8	4										0.445983	0.970299	2.25	0.9921	likely_pathogenic
T425R	6	VSD	c.1274C>G	NM_000238.4(KCNH2):c.1274C>G (p.Thr425Arg)	Clinvar	Long QT syndrome	NA	Uncertain significance	3	0.45572	0.417913	0.5	1.37363	2.75	[16]	[5]	1	4	{'A429': 0.1502169966697693, 'K525': 0.1502169966697693, 'R531': 0.1502169966697693, 'T421': 0.1502169966697693, 'R528': 0.1502169966697693, 'L529': 0.1502169966697693, 'P426': 0.1502169966697693}	7	{'A429': 0.1502169966697693, 'R531': 0.1502169966697693, 'T421': 0.1502169966697693, 'R528': 0.1502169966697693}	4	0.150217	7	4													0.0858383	2.45947	4	0.9945	likely_pathogenic
P426H	6	VSD	c.1277C>A	NM_000238.4(KCNH2):c.1277C>A (p.Pro426His)	Clinvar	Congenital long QT syndrome	NA	not provided	3	0.226742	0.109671	0.5	0.836413	2	[6, 12]	[1, 2]	1	3.25	{'W563': 0.30250200629234314, 'C566': 0.151078999042511, 'I567': 0.151078999042511, 'A429': 0.30250200629234314, 'S428': 0.30250200629234314, 'Y427': 0.151078999042511, 'A422': 0.15142300724983215, 'L529': 0.15142300724983215, 'A430': 0.30250200629234314}	9	{'W563': 0.30250200629234314, 'C566': 0.151078999042511, 'A429': 0.30250200629234314, 'S428': 0.30250200629234314, 'Y427': 0.151078999042511, 'A422': 0.15142300724983215, 'A430': 0.30250200629234314}	7	0.151423	6	5	0.151079	7	6										0.255682	2.0921	3.5	0.9997	likely_pathogenic
Y427C	6	VSD	c.1280A>G	NM_000238.4(KCNH2):c.1280A>G (p.Tyr427Cys)	Clinvar	Long QT syndrome|Cardiovascular phenotype|Long QT syndrome 1	NA	Conflicting classifications of pathogenicity	3	0.444166	0.203106	0	0.647273	1.75	[1, 0]	[0, 0]	0.409115	2.25	{'H562': 0.9660800099372864, 'V423': 0.9660800099372864, 'P426': 0.9660800099372864, 'F431': 0.9660800099372864}	4	{'H562': 0.9660800099372864}	1	0.790475	4	1	0.175605	4	1										0.24152	1.29791	2.5	0.9426	likely_pathogenic
Y427H	6	VSD	c.1279T>C	NM_000238.4(KCNH2):c.1279T>C (p.Tyr427His)	Cardiogen and Clinvar	Congenital long QT syndrome	Long QT syndrome	Uncertain significance (PM1 PM2 PP3)	3	0.182949	0.346094	0.5	1.02904	2.25	[0, 17]	[0, 1]	0.350703	2.75	{'H562': 0.3195919916033745, 'Y611': 0.11208199709653854, 'V423': 0.3195919916033745, 'P426': 0.3195919916033745, 'F431': 0.3195919916033745}	5	{'H562': 0.3195919916033745, 'Y611': 0.11208199709653854}	2	0.20751	4	1	0.112082	5	2										0.0967103	1.47646	2.75	0.9873	likely_pathogenic
Y427S	6	VSD	c.1280A>C	NM_000238.4(KCNH2):c.1280A>C (p.Tyr427Ser)	Clinvar	Long QT syndrome|Cardiovascular phenotype	NA	Conflicting classifications of pathogenicity	3	0.542196	0.121528	0	0.663724	1.75	[0, 0, 1]	[0, 0, 0]	0.121958	2	{'H562': 0.9999999850988388, 'S428': 0.24391500651836395, 'V423': 0.9999999850988388, 'F431': 0.9999999850988388, 'F424': 0.24391500651836395, 'P426': 0.9999999850988388}	6	{'H562': 0.9999999850988388, 'S428': 0.24391500651836395}	2	0.497593	4	1	0.258492	4	1	0.243915	6	2							0.270326	1.05601	2.25	0.9717	likely_pathogenic
S428L	6	VSD	c.1283C>T	NM_000238.4(KCNH2):c.1283C>T (p.Ser428Leu)	Cardiogen and Clinvar	not specified|not provided|Long QT syndrome	not provided	Likely pathogenic (PM1 PM2 PP3 PS3)	4	0.353076	0.455782	0	0.808857	2	[0, 0]	[0, 0]	0	2	{'L452': 0.6685299873352051, 'L432': 0.965503990650177, 'F424': 0.965503990650177, 'P426': 0.965503990650177}	4	{}	0	0.66853	4	0	0.296974	3	0										0	0.808857	2	0.4685	ambiguous	0.922	likely_pathogenic
S428P	6	VSD	c.1282T>C	NM_000238.4(KCNH2):c.1282T>C (p.Ser428Pro)	Clinvar	not provided|Long QT syndrome	NA	Conflicting classifications of pathogenicity	3	0.142604	0.253566	0	0.396171	1.5	[3, 7]	[0, 0]	0.5	2	{'L432': 1.0, 'A429': 0.4841949939727783, 'T425': 1.0, 'F424': 1.0, 'Y427': 1.0, 'P426': 1.0}	6	{'A429': 0.4841949939727783, 'Y427': 1.0}	2	0.515805	5	1	0.484195	6	2										0.264559	1.16073	2.5	0.9912	likely_pathogenic
A429P	6	VSD	c.1285G>C	NM_000238.4(KCNH2):c.1285G>C (p.Ala429Pro)	Clinvar	Congenital long QT syndrome	NA	not provided	3	0.187558	0.356168	0	0.543726	1.75	[4, 8]	[0, 0]	0.5	2.25	{'S428': 1.0, 'A430': 0.28122299909591675, 'T425': 1.0, 'Y427': 1.0, 'P426': 1.0}	5	{'S428': 1.0, 'A430': 0.28122299909591675, 'Y427': 1.0}	3	0.718777	4	2	0.281223	5	3										0.528122	1.57185	3	0.997	likely_pathogenic
A430D	6	VSD	c.1289C>A	NM_000238.4(KCNH2):c.1289C>A (p.Ala430Asp)	Clinvar	Long QT syndrome	NA	Likely pathogenic	4	0.19421	0.629922	0.5	1.32413	2.5	[1, 1, 2]	[0, 0, 0]	0.5	3.25	{'Y569': 0.1007160022854805, 'A570': 0.1007160022854805, 'C566': 0.6694549843668938, 'F431': 0.1007160022854805, 'L432': 0.6694549843668938, 'P426': 0.6694549843668938}	6	{'A570': 0.1007160022854805, 'C566': 0.6694549843668938}	2	0.418153	3	1	0.150586	3	1	0.100716	6	2							0.223152	2.04728	3.5	0.9968	likely_pathogenic
F431L	6	VSD	c.1293C>A	NM_000238.4(KCNH2):c.1293C>A (p.Phe431Leu)	Clinvar	not provided|Cardiovascular phenotype|Long QT syndrome	NA	Conflicting classifications of pathogenicity	3	0.116997	0.0538091	0	0.170806	1.25	[2]	[0]	0.5	1.75	{'Y569': 0.9646040201187134, 'L432': 0.9646040201187134, 'Y427': 0.9646040201187134}	3	{'Y427': 0.9646040201187134}	1	0.964604	3	1													0.321535	0.992341	2.25	0.9994	likely_pathogenic
E435G	6	VSD	c.1304A>G	NM_000238.4(KCNH2):c.1304A>G (p.Glu435Gly)	Clinvar	Long QT syndrome	NA	Uncertain significance	3	0.58319	0.409386	0.5	1.49258	2.75				2.75																					1.49258	2.75	0.1491	likely_benign
T436M	6	VSD	c.1307C>T	NM_000238.4(KCNH2):c.1307C>T (p.Thr436Met)	Clinvar	Long QT syndrome|Cardiovascular phenotype|Cardiac arrhythmia|not provided	NA	Uncertain significance	3	0.268423	0.302533	0	0.570956	1.75				1.75																					0.570956	1.75	0.0915	likely_benign
P440L	6	VSD	c.1319C>T	NM_000238.4(KCNH2):c.1319C>T (p.Pro440Leu)	Cardiogen and Clinvar	not provided|Long QT syndrome|Cardiac arrhythmia	Sudden cardiac arrest	Uncertain significance (PM1 PM2)	3	0.221559	0.599632	0	0.821191	2				2																					0.821191	2	0.0642	likely_benign
A442P	6	VSD	c.1324G>C	NM_000238.4(KCNH2):c.1324G>C (p.Ala442Pro)	Clinvar	not provided	NA	Uncertain significance	3	0.187558	0.356168	0	0.543726	1.75				1.75																					0.543726	1.75	0.0628	likely_benign
A442V	6	VSD	c.1325C>T	NM_000238.4(KCNH2):c.1325C>T (p.Ala442Val)	Clinvar	Long QT syndrome 2|Short QT syndrome type 1|Long QT syndrome	NA	Uncertain significance	3	0.268457	0.150648	0	0.419105	1.5				1.5																					0.419105	1.5	0.0762	likely_benign
T443A	6	VSD	c.1327A>G	NM_000238.4(KCNH2):c.1327A>G (p.Thr443Ala)	Clinvar	not provided	NA	Uncertain significance	3	0.177806	0.181598	0	0.359404	1.5				1.5																					0.359404	1.5	0.0542	likely_benign
T443N	6	VSD	c.1328C>A	NM_000238.4(KCNH2):c.1328C>A (p.Thr443Asn)	Clinvar	Long QT syndrome	NA	Uncertain significance	3	0.0495444	0.275041	0	0.324585	1.5				1.5																					0.324585	1.5	0.0833	likely_benign
E444D	6	VSD	c.1332G>C	NM_000238.4(KCNH2):c.1332G>C (p.Glu444Asp)	Clinvar	Cardiac arrhythmia	NA	Uncertain significance	3	0.153146	0.120305	0	0.273452	1.25				1.25																					0.273452	1.25	0.0511	likely_benign
E444K	6	VSD	c.1330G>A	NM_000238.4(KCNH2):c.1330G>A (p.Glu444Lys)	Clinvar	Long QT syndrome 2|Cardiac arrhythmia|Long QT syndrome|not provided|Cardiovascular phenotype	NA	Uncertain significance	3	0.203085	0.0736928	1	1.27678	2.5				2.5																					1.27678	2.5	0.094	likely_benign
C445Y	6	VSD	c.1334G>A	NM_000238.4(KCNH2):c.1334G>A (p.Cys445Tyr)	Clinvar	Long QT syndrome	NA	Uncertain significance	3	0.444166	0.203106	0	0.647273	1.75				1.75																					0.647273	1.75	0.7872	likely_pathogenic
Y447H	6	VSD	c.1339T>C	NM_000238.4(KCNH2):c.1339T>C (p.Tyr447His)	Clinvar	Long QT syndrome	NA	Uncertain significance	3	0.182949	0.346094	0.5	1.02904	2.25				2.25																					1.02904	2.25	0.325	likely_benign
A448S	6	VSD	c.1342G>T	NM_000238.4(KCNH2):c.1342G>T (p.Ala448Ser)	Clinvar	Long QT syndrome 2|Cardiac arrhythmia|Long QT syndrome|not provided	NA	Conflicting classifications of pathogenicity	3	0.0560409	0.209795	0	0.265836	1.25				1.25																					0.265836	1.25	0.0725	likely_benign
A448T	6	VSD	c.1342G>A	NM_000238.4(KCNH2):c.1342G>A (p.Ala448Thr)	Clinvar	Cardiovascular phenotype|Cardiac arrhythmia|Long QT syndrome	NA	Conflicting classifications of pathogenicity	3	0.177806	0.181598	0	0.359404	1.5				1.5																					0.359404	1.5	0.0762	likely_benign
P451L	6	VSD	c.1352C>T	NM_000238.4(KCNH2):c.1352C>T (p.Pro451Leu)	Cardiogen and Clinvar	Long QT syndrome 2|Long QT syndrome|Cardiac arrhythmia	not provided	Uncertain significance (PM1 PM2 PP3)	3	0.221559	0.599632	0	0.821191	2	[0, 0]	[0, 0]	0	2	{'Q450': 0.9694719910621643, 'V455': 0.9694719910621643}	2	{}	0	0.639852	2	0	0.32962	2	0										0	0.821191	2	0.6046	likely_pathogenic
A453T	6	VSD	c.1357G>A	NM_000238.4(KCNH2):c.1357G>A (p.Ala453Thr)	Clinvar	Cardiac arrhythmia	NA	Uncertain significance	3	0.177806	0.181598	0	0.359404	1.5	[0, 0]	[0, 0]	0	1.5	{'Q450': 0.9637279808521271, 'V454': 0.6458659768104553, 'D456': 0.9637279808521271, 'L457': 0.9637279808521271}	4	{}	0	0.645866	4	0	0.317862	3	0										0	0.359404	1.5	0.0761	likely_benign
D456Y	6	VSD	c.1366G>T	NM_000238.4(KCNH2):c.1366G>T (p.Asp456Tyr)	Clinvar	Congenital long QT syndrome	NA	not provided	3	0.404027	0.60966	0.5	1.51369	2.75	[11, 17, 22]	[5, 1, 1]	1	4	{'I458': 0.6026110127568245, 'V459': 0.6026110127568245, 'R528': 0.34686601161956787, 'L452': 0.6026110127568245, 'A453': 0.6026110127568245, 'V454': 0.6026110127568245, 'D460': 0.6026110127568245, 'Y420': 0.6026110127568245, 'T425': 0.34686601161956787, 'F424': 0.2557450011372566}	10	{'R528': 0.34686601161956787, 'Y420': 0.6026110127568245}	2	0.346866	9	2	0.153933	8	1	0.101812	8	1							0.109049	2.62274	4.25	0.9949	likely_pathogenic
I458F	6	VSD	c.1372A>T	NM_000238.4(KCNH2):c.1372A>T (p.Ile458Phe)	Clinvar	Long QT syndrome|Cardiovascular phenotype	NA	Uncertain significance	3	0.123128	0.0763906	0	0.199519	1.25	[0, 0, 0]	[0, 0, 0]	0	1.25	{'V455': 0.6022650003433228, 'I461': 0.6022650003433228, 'V454': 0.6022650003433228, 'D460': 0.6022650003433228, 'D456': 0.6022650003433228, 'M462': 0.6022650003433228}	6	{}	0	0.276721	6	0	0.200425	6	0	0.125119	6	0							0	0.199519	1.25	0.3104	likely_benign
I458V	6	VSD	c.1372A>G	NM_000238.4(KCNH2):c.1372A>G (p.Ile458Val)	Clinvar	Long QT syndrome	NA	Uncertain significance	3	0.138141	0.0823273	0	0.220469	1.25	[0]	[0]	0	1.25	{'I461': 0.9229450225830078, 'M462': 0.9229450225830078, 'V454': 0.9229450225830078, 'D460': 0.9229450225830078, 'D456': 0.9229450225830078, 'V455': 0.9229450225830078}	6	{}	0	0.922945	6	0													0	0.220469	1.25	0.1053	likely_benign
V459M	6	VSD	c.1375G>A	NM_000238.4(KCNH2):c.1375G>A (p.Val459Met)	Clinvar	not provided|Long QT syndrome	NA	Uncertain significance	3	0.155532	0.0311871	0	0.186719	1.25	[4, 9, 15]	[0, 1, 2]	0.806867	2.25	{'I461': 0.5236129909753799, 'V455': 0.5236129909753799, 'D456': 0.5236129909753799, 'M462': 0.5236129909753799, 'L417': 0.39046499133110046, 'F463': 0.5236129909753799, 'T421': 0.18821099400520325, 'Y420': 0.5236129909753799, 'L457': 0.5236129909753799}	9	{'F463': 0.5236129909753799, 'T421': 0.18821099400520325, 'Y420': 0.5236129909753799}	3	0.202254	8	2	0.188211	9	3	0.133148	7	2							0.151343	1.14493	2.5	0.9946	likely_pathogenic
D460Y	6	VSD	c.1378G>T	NM_000238.4(KCNH2):c.1378G>T (p.Asp460Tyr)	Clinvar	Congenital long QT syndrome	NA	not provided	3	0.404027	0.60966	0.5	1.51369	2.75	[8, 20, 20]	[1, 2, 2]	1	4	{'I458': 0.6026110127568245, 'I464': 0.6026110127568245, 'D456': 0.6026110127568245, 'L457': 0.6026110127568245, 'R531': 0.6026110127568245, 'I506': 0.34686601161956787, 'P507': 0.34686601161956787, 'A505': 0.34686601161956787, 'R528': 0.2557450011372566}	9	{'R531': 0.6026110127568245, 'R528': 0.2557450011372566}	2	0.346866	8	1	0.153933	6	2	0.101812	6	2							0.128607	2.64229	4.25	0.9992	likely_pathogenic
M462T	6	VSD	c.1385T>C	NM_000238.4(KCNH2):c.1385T>C (p.Met462Thr)	Cardiogen	-	Long QT syndrome	Uncertain significance (PM1 PM2 PP3)	3	0.268423	0.302533	0	0.570956	1.75	[0, 0]	[0, 0]	0	1.75	{'I458': 0.9916379973292351, 'V459': 0.9916379973292351, 'V465': 0.9916379973292351, 'D466': 0.9916379973292351, 'F463': 0.1137159988284111, 'L417': 0.9916379973292351, 'W410': 0.877921998500824}	7	{'F463': 0.1137159988284111, 'W410': 0.877921998500824}	2	0.877922	6	1	0.113716	6	1										0.165273	0.736229	2	0.6173	likely_pathogenic
M462V	6	VSD	c.1384A>G	NM_000238.4(KCNH2):c.1384A>G (p.Met462Val)	Clinvar	Long QT syndrome	NA	Uncertain significance	3	0.155532	0.0311871	0	0.186719	1.25	[0]	[0]	0	1.25	{'I458': 0.9391440153121948, 'V465': 0.9391440153121948, 'D466': 0.9391440153121948, 'L417': 0.9391440153121948, 'V459': 0.9391440153121948}	5	{}	0	0.939144	5	0													0	0.186719	1.25	0.8615	likely_pathogenic
F463L	6	VSD	c.1387T>C; c.1389C>A; c.1389C>G	NM_000238.4(KCNH2):c.1387T>C; c.1389C>A; c.1389C>G (p.Phe463Leu)	Cardiogen	-	Long QT syndrome	Likely pathogenic (PM1 PM2 PP3 PS3)	4	0.116997	0.0538091	0	0.170806	1.25	[3, 7]	[0, 0]	0.5	1.75	{'V459': 0.9564349725842476, 'I467': 0.9564349725842476, 'D466': 0.9564349725842476, 'I461': 0.9564349725842476, 'R534': 0.9564349725842476, 'R531': 0.9564349725842476, 'A504': 0.10772699862718582, 'A505': 0.10772699862718582}	8	{'R534': 0.9564349725842476, 'R531': 0.9564349725842476}	2	0.848708	6	2	0.107727	8	2										0.309834	0.980641	2.25	0.9999	likely_pathogenic
I464T	6	VSD	c.1391T>C	NM_000238.4(KCNH2):c.1391T>C (p.Ile464Thr)	Clinvar	Cardiac arrhythmia	NA	Uncertain significance	3	0.22234	0.430504	0	0.652845	1.75	[0, 0]	[0, 0]	0	1.75	{'L468': 0.9882559925317764, 'V465': 0.17863799631595612, 'I467': 0.9882559925317764, 'D466': 0.9882559925317764, 'I461': 0.9882559925317764, 'D460': 0.9882559925317764, 'A505': 0.9882559925317764}	7	{}	0	0.809618	6	0	0.178638	7	0										0	0.652845	1.75	0.7401	likely_pathogenic
V465A	6	VSD	c.1394T>C	NM_000238.4(KCNH2):c.1394T>C (p.Val465Ala)	Clinvar	Cardiac arrhythmia|Hypertrophic cardiomyopathy	NA	Uncertain significance	3	0.268457	0.150648	0	0.419105	1.5	no rotamers	no rotamers	0	1.5	{}	0	{}	0																0	0.419105	1.5	0.7046	likely_pathogenic
V465M	6	VSD	c.1393G>A	NM_000238.4(KCNH2):c.1393G>A (p.Val465Met)	Clinvar	Long QT syndrome	NA	Uncertain significance	3	0.155532	0.0311871	0	0.186719	1.25	[0, 0, 0]	[0, 0, 0]	0	1.25	{'I469': 0.5236129909753799, 'L468': 0.5236129909753799, 'I467': 0.5236129909753799, 'I461': 0.5236129909753799, 'M462': 0.5236129909753799}	5	{}	0	0.202254	5	0	0.188211	5	0	0.133148	5	0							0	0.186719	1.25	0.6656	likely_pathogenic
D466A	6	VSD	c.1397A>C	NM_000238.4(KCNH2):c.1397A>C (p.Asp466Ala)	Clinvar	Long QT syndrome 2	NA	Pathogenic	5	0.19421	0.629922	0.5	1.32413	2.5	no rotamers	no rotamers	0	2.5	{}	0	{}	0																0	1.32413	2.5	0.9999	likely_pathogenic
D466G	6	VSD	c.1397A>G	NM_000238.4(KCNH2):c.1397A>G (p.Asp466Gly)	Clinvar	Long QT syndrome 2|Long QT syndrome	NA	Uncertain significance	3	0.431196	0.45531	0.5	1.38651	2.75	no rotamers	no rotamers	0	2.75	{}	0	{}	0																0	1.38651	2.75	0.9998	likely_pathogenic
D466V	6	VSD	c.1397A>T	NM_000238.4(KCNH2):c.1397A>T (p.Asp466Val)	Clinvar	Long QT syndrome	NA	Uncertain significance	3	0.0862152	0.86252	0.5	1.44874	2.75	[1]	[0]	0.5	3.25	{'W410': 0.9391440153121948, 'N470': 0.9391440153121948, 'R534': 0.9391440153121948, 'I469': 0.9391440153121948, 'I464': 0.9391440153121948, 'F463': 0.9391440153121948, 'M462': 0.9391440153121948}	7	{'W410': 0.9391440153121948, 'N470': 0.9391440153121948, 'R534': 0.9391440153121948, 'F463': 0.9391440153121948}	4	0.939144	7	4													0.536654	2.48539	4	0.9999	likely_pathogenic
D466Y	6	VSD	c.1396G>T	NM_000238.4(KCNH2):c.1396G>T (p.Asp466Tyr)	Clinvar	Cardiovascular phenotype	NA	Uncertain significance	3	0.404027	0.60966	0.5	1.51369	2.75	[8, 22, 21]	[5, 3, 3]	1	4	{'I414': 0.6026110127568245, 'L417': 0.2557450011372566, 'I469': 0.6026110127568245, 'I464': 0.6026110127568245, 'F463': 0.6026110127568245, 'M462': 0.6026110127568245, 'R537': 0.34686601161956787, 'N470': 0.6026110127568245, 'R534': 0.34686601161956787, 'W410': 0.6026110127568245, 'L413': 0.15393300354480743, 'K538': 0.34686601161956787}	12	{'F463': 0.6026110127568245, 'R537': 0.34686601161956787, 'N470': 0.6026110127568245, 'R534': 0.34686601161956787, 'W410': 0.6026110127568245, 'L413': 0.15393300354480743}	6	0.346866	10	5	0.153933	9	4	0.101812	8	3							0.280027	2.79371	4.5	0.9995	likely_pathogenic
L468F	6	VSD	c.1402C>T	NM_000238.4(KCNH2):c.1402C>T (p.Leu468Phe)	Clinvar	not provided|Long QT syndrome	NA	Uncertain significance	3	0.116997	0.0538091	0	0.170806	1.25	[0, 0, 0]	[0, 0, 0]	0	1.25	{'F471': 0.6061609908938408, 'V465': 0.6061609908938408, 'I464': 0.6061609908938408}	3	{}	0	0.362617	3	0	0.142489	3	0	0.101055	3	0							0	0.170806	1.25	0.3018	likely_benign
N470D	6	VSD	c.1408A>G	NM_000238.4(KCNH2):c.1408A>G (p.Asn470Asp)	Clinvar	Long QT syndrome 2	NA	Pathogenic	5	0.0308445	0.18591	0.5	0.716755	1.75	[0, 0, 0]	[0, 0, 0]	0	1.75	{'I467': 0.717168003320694, 'D466': 0.717168003320694, 'T473': 0.717168003320694, 'Y493': 0.717168003320694}	4	{'T473': 0.717168003320694, 'Y493': 0.717168003320694}	2	0.463734	4	2	0.142863	4	2	0.110571	4	2							0.358584	1.07534	2.25	0.9974	likely_pathogenic
R472C	6	VSD	c.1414C>T	NM_000238.4(KCNH2):c.1414C>T (p.Arg472Cys)	Clinvar	Long QT syndrome	NA	Uncertain significance	3	0.481547	0.543417	0.5	1.52496	2.75	[0, 0]	[0, 0]	0	2.75	{'T473': 0.3268199861049652, 'I469': 0.9774809777736664, 'I400': 0.3268199861049652}	3	{'T473': 0.3268199861049652, 'I400': 0.3268199861049652}	2	0.650661	1	0	0.32682	3	2										0.21788	1.74284	3	0.9554	likely_pathogenic
R472H	6	VSD	c.1415G>A	NM_000238.4(KCNH2):c.1415G>A (p.Arg472His)	Clinvar	Long QT syndrome	NA	Uncertain significance	3	0.234121	0.141392	0	0.375514	1.5	[3, 0]	[0, 0]	0.292396	1.75	{'T473': 0.19544799625873566, 'I469': 0.33421799540519714, 'L468': 0.19544799625873566, 'I400': 0.19544799625873566}	4	{'T473': 0.19544799625873566, 'I400': 0.19544799625873566}	2	0.195448	4	2	0.13877	1	0										0.097724	0.765634	2	0.9203	likely_pathogenic
R472P	6	VSD	c.1415G>C	NM_000238.4(KCNH2):c.1415G>C (p.Arg472Pro)	Clinvar	KCNH2-related disorder|Long QT syndrome|not provided	NA	Conflicting classifications of pathogenicity	3	0.449704	0.264971	0.5	1.21467	2.5	[1, 1]	[0, 0]	0.5	3	{'F471': 0.9999999850988388, 'I469': 0.9999999850988388, 'L468': 0.9999999850988388}	3	{}	0	0.760592	3	0	0.239408	3	0										0	1.71467	3	0.9994	likely_pathogenic
T473A	6	VSD	c.1417A>G	NM_000238.4(KCNH2):c.1417A>G (p.Thr473Ala)	Clinvar	Long QT syndrome	NA	Uncertain significance	3	0.177806	0.181598	0	0.359404	1.5	no rotamers	no rotamers	0	1.5	{}	0	{}	0																0	0.359404	1.5	0.9948	likely_pathogenic
T473I	6	VSD	c.1418C>T	NM_000238.4(KCNH2):c.1418C>T (p.Thr473Ile)	Clinvar	not specified	NA	Likely pathogenic	4	0.22234	0.430504	0	0.652845	1.75	[1, 3, 0, 5]	[0, 0, 0, 0]	0.41119	2.25	{'I469': 0.9388599991798401, 'L401': 0.6196750104427338, 'K407': 0.7916529923677444, 'N470': 0.4859459847211838, 'F471': 0.9388599991798401, 'H402': 0.6196750104427338, 'I489': 0.9388599991798401, 'I400': 0.9388599991798401, 'T474': 0.6196750104427338}	9	{'N470': 0.4859459847211838, 'H402': 0.6196750104427338, 'I400': 0.9388599991798401, 'T474': 0.6196750104427338}	4	0.319185	6	2	0.305707	8	3	0.166761	9	4	0.147207	7	3				0.35824	1.42227	2.75	0.9986	likely_pathogenic
T473N	6	VSD	c.1418C>A	NM_000238.4(KCNH2):c.1418C>A (p.Thr473Asn)	Clinvar	not provided	NA	Conflicting classifications of pathogenicity	3	0.0495444	0.275041	0	0.324585	1.5	[2, 4, 2]	[1, 1, 0]	0.875924	2.5	{'I469': 0.5908259898424149, 'K407': 0.4316839873790741, 'N470': 0.15914200246334076, 'F471': 0.5908259898424149, 'I489': 0.5908259898424149, 'I400': 0.5908259898424149}	6	{'N470': 0.15914200246334076, 'I400': 0.5908259898424149}	2	0.285069	5	1	0.159142	5	2	0.146615	5	1							0.149994	1.3505	2.75	0.9969	likely_pathogenic
T473P	6	VSD	c.1417A>C	NM_000238.4(KCNH2):c.1417A>C (p.Thr473Pro)	Clinvar	Long QT syndrome	NA	Uncertain significance	3	0.0231806	0.311988	0	0.335168	1.5	[4]	[1]	1	2.5	{'R472': 0.9276589751243591, 'N470': 0.9276589751243591, 'F471': 0.9276589751243591, 'I469': 0.9276589751243591, 'I489': 0.9276589751243591, 'I400': 0.9276589751243591}	6	{'R472': 0.9276589751243591, 'N470': 0.9276589751243591, 'I400': 0.9276589751243591}	3	0.927659	6	3													0.463829	1.799	3.25	0.9969	likely_pathogenic
T474I	6	VSD	c.1421C>T	NM_000238.4(KCNH2):c.1421C>T (p.Thr474Ile)	Clinvar	not provided|Cardiovascular phenotype	NA	Pathogenic/Likely pathogenic	4/5	0.22234	0.430504	0	0.652845	1.75	[2]	[0]	0.5	2.5	{'I400': 0.8399959802627563, 'V483': 0.8399959802627563, 'H402': 0.8399959802627563, 'L401': 0.8399959802627563, 'Y475': 0.8399959802627563}	5	{'I400': 0.8399959802627563, 'V483': 0.8399959802627563, 'H402': 0.8399959802627563, 'Y475': 0.8399959802627563}	4	0.839996	5	4													0.671997	1.82484	3.25	0.9987	likely_pathogenic
Y475C	6	VSD	c.1424A>G	NM_000238.4(KCNH2):c.1424A>G (p.Tyr475Cys)	Cardiogen and Clinvar	Congenital long QT syndrome	not provided	Likely pathogenic (PM1 PM2 PP3 PS3)	4	0.444166	0.203106	0	0.647273	1.75	[0]	[0]	0	1.75	{'V483': 0.8731210231781006, 'V476': 0.8731210231781006, 'T474': 0.8731210231781006}	3	{'V483': 0.8731210231781006, 'T474': 0.8731210231781006}	2	0.873121	3	2													0.582081	1.22935	2.5	0.9675	likely_pathogenic
Y475N	6	VSD	c.1423T>A	NM_000238.4(KCNH2):c.1423T>A (p.Tyr475Asn)	Clinvar	Long QT syndrome	NA	Uncertain significance	3	0.407537	0.361415	0	0.768953	2	[0, 0, 0]	[0, 0, 0]	0	2	{'V476': 0.5238370001316071, 'T474': 0.5238370001316071, 'V483': 0.5238370001316071, 'H492': 0.15312699973583221}	4	{'T474': 0.5238370001316071, 'V483': 0.5238370001316071, 'H492': 0.15312699973583221}	3	0.217187	3	2	0.153523	3	2	0.153127	4	3							0.361985	1.13094	2.25	0.9952	likely_pathogenic
V476I	6	VSD	c.1426G>A	NM_000238.4(KCNH2):c.1426G>A (p.Val476Ile)	Cardiogen and Clinvar	not specified|Long QT syndrome|Cardiovascular phenotype|Cardiac arrhythmia|Short QT syndrome type 1|Long QT syndrome 2	Long QT syndrome |Arrhythmogenic right ventricular dysplasia	Uncertain significance (PM1 PM2 PP3)	3	0.138141	0.0823273	0	0.220469	1.25	[2, 0]	[0, 0]	0.385942	1.75	{'G6': 0.22100800275802612, 'R4': 0.9688429832458496, 'R5': 0.9688429832458496, 'H402': 0.9688429832458496, 'Y475': 0.9688429832458496, 'E481': 0.9688429832458496, 'N477': 0.7478349804878235}	7	{'H402': 0.9688429832458496, 'Y475': 0.9688429832458496}	2	0.747835	6	2	0.221008	6	2										0.322948	0.929359	2.25	0.1751	likely_benign
E481V	6	VSD	c.1442A>T	NM_000238.4(KCNH2):c.1442A>T (p.Glu481Val)	Clinvar	Cardiac arrhythmia	NA	Uncertain significance	3	0.0657784	0.766261	0.5	1.33204	2.5	[3]	[1]	1	3.75	{'N479': 0.9391440153121948, 'V476': 0.9391440153121948, 'V482': 0.9391440153121948, 'H7': 0.9391440153121948, 'G6': 0.9391440153121948}	5	{}	0	0.939144	5	0													0	2.33204	3.75	0.9573	likely_pathogenic
V483F	6	VSD	c.1447G>T	NM_000238.4(KCNH2):c.1447G>T (p.Val483Phe)	Clinvar	Long QT syndrome	NA	Uncertain significance	3	0.264075	0.125572	0	0.389647	1.5	[12, 33, 21]	[3, 3, 2]	1	2.75	{'I489': 0.5559019893407822, 'R488': 0.350504994392395, 'V476': 0.20539699494838715, 'N477': 0.33904799818992615, 'T474': 0.6895529925823212, 'Y475': 0.5559019893407822, 'S484': 0.6895529925823212, 'V482': 0.6895529925823212, 'E480': 0.133651003241539}	9	{'R488': 0.350504994392395, 'T474': 0.6895529925823212, 'Y475': 0.5559019893407822}	3	0.350505	6	3	0.205397	7	2	0.133651	5	1							0.260668	1.65031	3	0.9715	likely_pathogenic
V483I	6	VSD	c.1447G>A	NM_000238.4(KCNH2):c.1447G>A (p.Val483Ile)	Cardiogen and Clinvar	Cardiovascular phenotype|Cardiac arrhythmia|Long QT syndrome	not provided	Uncertain significance (PM1 PM2 PP3)	3	0.138141	0.0823273	0	0.220469	1.25	[0, 0]	[0, 0]	0	1.25	{'R488': 0.7040380239486694, 'N477': 0.174002006649971, 'T474': 0.8780400305986404, 'Y475': 0.8780400305986404, 'S484': 0.8780400305986404, 'V482': 0.8780400305986404, 'E480': 0.174002006649971}	7	{'R488': 0.7040380239486694, 'T474': 0.8780400305986404, 'Y475': 0.8780400305986404}	3	0.704038	5	3	0.174002	6	2										0.480423	0.700892	1.75	0.3285	likely_benign
H485Y	6	VSD	c.1453C>T	NM_000238.4(KCNH2):c.1453C>T (p.His485Tyr)	Cardiogen	-	laminopathy	Uncertain significance (PM1 PM2 PP3)	3	0.182949	0.346094	0.5	1.02904	2.25	[0, 0, 0]	[0, 0, 0]	0	2.25	{'I489': 0.8309460133314133, 'R488': 0.8309460133314133, 'G487': 0.8309460133314133, 'P486': 0.8309460133314133, 'S484': 0.8309460133314133}	5	{'R488': 0.8309460133314133}	1	0.486788	5	1	0.212703	5	1	0.131455	5	1							0.166189	1.19523	2.5	0.4121	ambiguous	0.941	likely_pathogenic
P486T	6	VSD	c.1456C>A	NM_000238.4(KCNH2):c.1456C>A (p.Pro486Thr)	Clinvar	Cardiovascular phenotype	NA	Uncertain significance	3	0.0231806	0.311988	0	0.335168	1.5	[0]	[0]	0	1.5	{'R472': 0.90761798620224, 'A490': 0.90761798620224, 'R488': 0.90761798620224}	3	{'R472': 0.90761798620224, 'A490': 0.90761798620224, 'R488': 0.90761798620224}	3	0.907618	3	3													0.907618	1.24279	2.5	0.8882	likely_pathogenic
G487A	6	VSD	c.1460G>C	NM_000238.4(KCNH2):c.1460G>C (p.Gly487Ala)	Clinvar	Cardiac arrhythmia	NA	Uncertain significance	3	0.229185	0.190324	0	0.419509	1.5	no rotamers	no rotamers	0	1.5	{}	0	{}	0																0	0.419509	1.5	0.0689	likely_benign
G487R	6	VSD	c.1459G>C	NM_000238.4(KCNH2):c.1459G>C (p.Gly487Arg)	Cardiogen	-	Long QT syndrome	Uncertain significance (PM1 PM2 PP3)	3	0.886396	0.443689	0.5	1.83008	3.25	[0]	[0]	0	3.25	{'P486': 0.1502169966697693, 'H485': 0.1502169966697693}	2	{}	0	0.150217	2	0													0	1.83008	3.25	0.1715	likely_benign
G487S	6	VSD	c.1459G>A	NM_000238.4(KCNH2):c.1459G>A (p.Gly487Ser)	Clinvar	not specified|Long QT syndrome 2|not provided|Cardiovascular phenotype|Cardiac arrhythmia|Short QT syndrome type 1|Long QT syndrome 2|Long QT syndrome	NA	Uncertain significance	3	0.293027	0.0344472	0	0.327475	1.5	[0, 0]	[0, 0]	0	1.5	{'P486': 0.9545359909534454, 'H485': 0.9545359909534454, 'R488': 0.650534987449646}	3	{'R488': 0.650534987449646}	1	0.650535	3	1	0.304001	2	0										0.216845	0.54432	1.75	0.1089	likely_benign
R488C	6	VSD	c.1462C>T	NM_000238.4(KCNH2):c.1462C>T (p.Arg488Cys)	Clinvar	Long QT syndrome|Cardiovascular phenotype|Cardiac arrhythmia	NA	Uncertain significance	3	0.481547	0.543417	0.5	1.52496	2.75	[0, 0]	[0, 0]	0	2.75	{'I489': 0.9369310289621353, 'P486': 0.9369310289621353, 'H485': 0.9369310289621353, 'S484': 0.14451099932193756, 'V483': 0.14451099932193756}	5	{'V483': 0.14451099932193756}	1	0.79242	3	0	0.144511	5	1										0.0289022	1.55387	3	0.313	likely_benign
R488H	6	VSD	c.1463G>A	NM_000238.4(KCNH2):c.1463G>A (p.Arg488His)	Clinvar	Long QT syndrome	NA	Uncertain significance	3	0.234121	0.141392	0	0.375514	1.5	[0, 0]	[0, 0]	0	1.5	{'I489': 0.407243013381958, 'P486': 0.407243013381958, 'H485': 0.407243013381958}	3	{}	0	0.2957	3	0	0.111543	3	0										0	0.375514	1.5	0.1272	likely_benign
I489F	6	VSD	c.1465A>T	NM_000238.4(KCNH2):c.1465A>T (p.Ile489Phe)	Clinvar	Congenital long QT syndrome	NA	not provided	3	0.123128	0.0763906	0	0.199519	1.25	[5, 5, 7]	[0, 0, 0]	0.5	1.75	{'Y475': 0.6213739961385727, 'T473': 0.4713120013475418, 'N470': 0.2048559933900833, 'F471': 0.2048559933900833, 'T474': 0.4165180027484894, 'R488': 0.6213739961385727, 'H485': 0.6213739961385727, 'S484': 0.4165180027484894, 'V483': 0.4165180027484894, 'V491': 0.6213739961385727, 'H492': 0.6213739961385727, 'Y493': 0.6213739961385727}	12	{'Y475': 0.6213739961385727, 'T473': 0.4713120013475418, 'N470': 0.2048559933900833, 'T474': 0.4165180027484894, 'R488': 0.6213739961385727, 'V483': 0.4165180027484894, 'H492': 0.6213739961385727, 'Y493': 0.6213739961385727}	8	0.266456	10	7	0.204856	9	6	0.150062	9	6							0.423131	1.12265	2.25	0.9958	likely_pathogenic
A490P	6	VSD	c.1468G>C	NM_000238.4(KCNH2):c.1468G>C (p.Ala490Pro)	Clinvar	Congenital long QT syndrome	NA	not provided	3	0.187558	0.356168	0	0.543726	1.75	[2, 3]	[0, 0]	0.5	2.25	{'G487': 0.9999999701976776, 'I489': 0.9999999701976776, 'R488': 0.9999999701976776, 'F494': 0.9999999701976776, 'P486': 0.9999999701976776}	5	{'R488': 0.9999999701976776}	1	0.582203	5	1	0.417797	5	1										0.2	1.24373	2.5	0.9968	likely_pathogenic
A490T	6	VSD	c.1468G>A	NM_000238.4(KCNH2):c.1468G>A (p.Ala490Thr)	Cardiogen and Clinvar	Long QT syndrome 2|Cardiovascular phenotype|Long QT syndrome|not provided	not provided	Pathogenic (PM1 PM2 PP3 PP5 PS3)	5	0.177806	0.181598	0	0.359404	1.5	[0, 0]	[0, 0]	0	1.5	{'F471': 0.5452079772949219, 'F494': 0.9537369906902313, 'P486': 0.9537369906902313, 'V491': 0.5452079772949219}	4	{}	0	0.545208	4	0	0.408529	2	0										0	0.359404	1.5	0.6483	likely_pathogenic
A490V	6	VSD	c.1469C>T	NM_000238.4(KCNH2):c.1469C>T (p.Ala490Val)	Clinvar	Long QT syndrome 2|Long QT syndrome|Cardiovascular phenotype	NA	Conflicting classifications of pathogenicity	3	0.268457	0.150648	0	0.419105	1.5	[0, 0, 0]	[0, 0, 0]	0	1.5	{'F471': 0.6951979845762253, 'F494': 0.9999999850988388, 'P486': 0.9999999850988388, 'V491': 0.5289819985628128}	4	{}	0	0.471018	3	0	0.304802	3	0	0.22418	4	0							0	0.419105	1.5	0.6539	likely_pathogenic
V491I	6	VSD	c.1471G>A	NM_000238.4(KCNH2):c.1471G>A (p.Val491Ile)	Clinvar	not provided|not specified|Cardiovascular phenotype|Short QT syndrome type 1|Long QT syndrome 2|Cardiac arrhythmia|Long QT syndrome	NA	Likely benign	2	0.138141	0.0823273	0	0.220469	1.25	[0, 0]	[0, 0]	0	1.25	{'F494': 0.9194950014352798, 'I489': 0.9194950014352798}	2	{}	0	0.721749	2	0	0.197746	2	0										0	0.220469	1.25	0.0659	likely_benign
H492L	6	VSD	c.1475A>T	NM_000238.4(KCNH2):c.1475A>T (p.His492Leu)	Clinvar	Long QT syndrome	NA	Uncertain significance	3	0.058345	0.70796	0.5	1.2663	2.5	[5, 5]	[1, 1]	1	3.75	{'I489': 0.9545909911394119, 'Y475': 0.9545909911394119, 'F494': 0.9545909911394119}	3	{'Y475': 0.9545909911394119}	1	0.723848	3	1	0.230743	3	1										0.318197	2.5845	4.25	0.9502	likely_pathogenic
H492Y	6	VSD	c.1474C>T	NM_000238.4(KCNH2):c.1474C>T (p.His492Tyr)	Clinvar	Congenital long QT syndrome|Long QT syndrome|Cardiac arrhythmia|KCNH2-related disorder|Cardiovascular phenotype|Short QT syndrome type 1|Long QT syndrome 2|Short QT syndrome type 1|Long QT syndrome 2	NA	Conflicting classifications of pathogenicity	3	0.182949	0.346094	0.5	1.02904	2.25	[3, 0, 10, 4]	[0, 0, 3, 0]	0.493751	2.75	{'R488': 0.5786620154976845, 'N477': 0.4588930159807205, 'I489': 0.7526310160756111, 'Y475': 0.7526310160756111, 'F494': 0.7526310160756111}	5	{'R488': 0.5786620154976845, 'Y475': 0.7526310160756111}	2	0.294331	5	2	0.173969	3	1	0.164562	5	2	0.119769	4	2				0.301431	1.82423	3.25	0.8393	likely_pathogenic
Y493C	6	VSD	c.1478A>G	NM_000238.4(KCNH2):c.1478A>G (p.Tyr493Cys)	Cardiogen and Clinvar	Long QT syndrome|not provided	Long QT syndrome	Likely pathogenic (PM1 PM2 PP3 PP5)	4	0.444166	0.203106	0	0.647273	1.75	[0, 0]	[0, 0]	0	1.75	{'N470': 0.8118820190429688, 'F498': 0.9702690243721008, 'I489': 0.9702690243721008}	3	{'N470': 0.8118820190429688}	1	0.811882	3	1	0.158387	2	0										0.270627	0.9179	2	0.9977	likely_pathogenic
Y493F	6	VSD	c.1478A>T	NM_000238.4(KCNH2):c.1478A>T (p.Tyr493Phe)	Clinvar	Congenital long QT syndrome	NA	not provided	3	0.0537367	0.259198	0	0.312935	1.5	[1, 12, 7]	[0, 1, 2]	0.770266	2.25	{'N470': 0.6022650003433228, 'F471': 0.4018400013446808, 'F498': 0.6022650003433228, 'I489': 0.6022650003433228, 'A490': 0.20042499899864197}	5	{'N470': 0.6022650003433228, 'A490': 0.20042499899864197}	2	0.276721	4	1	0.200425	4	2	0.125119	4	1							0.200672	1.28387	2.5	0.9289	likely_pathogenic
Y493H	6	VSD	c.1477T>C	NM_000238.4(KCNH2):c.1477T>C (p.Tyr493His)	Cardiogen and Clinvar	Long QT syndrome	Long QT syndrome	Likely pathogenic (PM1 PM2 PP3 PS3)	4	0.182949	0.346094	0.5	1.02904	2.25	[2, 0]	[1, 0]	0.500569	2.75	{'N470': 0.15142300724983215, 'F471': 0.151078999042511, 'F498': 0.30250200629234314, 'I489': 0.30250200629234314}	4	{'N470': 0.15142300724983215}	1	0.151423	3	1	0.151079	3	0										0.0504743	1.58009	3	0.9992	likely_pathogenic
Y493S	6	VSD	c.1478A>C	NM_000238.4(KCNH2):c.1478A>C (p.Tyr493Ser)	Clinvar	Long QT syndrome	NA	Uncertain significance	3	0.542196	0.121528	0	0.663724	1.75	[0, 0, 0]	[0, 0, 0]	0	1.75	{'F498': 1.0, 'I489': 1.0, 'F494': 0.27982598543167114, 'A490': 0.27982598543167114}	4	{'A490': 0.27982598543167114}	1	0.517184	2	0	0.279826	4	1	0.20299	2	0							0.0699565	0.73368	2	0.993	likely_pathogenic
F498V	6	VSD	c.1492T>G	NM_000238.4(KCNH2):c.1492T>G (p.Phe498Val)	Clinvar	not specified	NA	Uncertain significance	3	0.264075	0.125572	0	0.389647	1.5	[4]	[0]	0.5	2	{'G496': 0.9229450225830078, 'Y493': 0.9229450225830078, 'M502': 0.9229450225830078, 'I500': 0.9229450225830078, 'D501': 0.9229450225830078}	5	{'Y493': 0.9229450225830078, 'D501': 0.9229450225830078}	2	0.922945	5	2													0.369178	1.25883	2.5	0.9956	likely_pathogenic
L499R	6	VSD	c.1496T>G	NM_000238.4(KCNH2):c.1496T>G (p.Leu499Arg)	Clinvar	not provided|Long QT syndrome|Cardiovascular phenotype	NA	Conflicting classifications of pathogenicity	3	0.240293	0.786133	0.5	1.52643	2.75	[0]	[0]	0	2.75	{'K495': 0.10920099914073944, 'M502': 0.10920099914073944, 'V503': 0.10920099914073944}	3	{}	0	0.109201	3	0													0	1.52643	2.75	0.9967	likely_pathogenic
I500N	6	VSD	c.1499T>A	NM_000238.4(KCNH2):c.1499T>A (p.Ile500Asn)	Clinvar	Long QT syndrome	NA	Uncertain significance	3	0.21904	0.66132	0	0.88036	2	[0, 0, 0]	[0, 0, 0]	0	2	{'F498': 0.6430879980325699, 'V533': 0.12031500041484833, 'A504': 0.6430879980325699, 'W497': 0.16767799854278564, 'M502': 0.6430879980325699, 'V503': 0.6430879980325699}	6	{}	0	0.355095	4	0	0.167678	5	0	0.120315	5	0							0	0.88036	2	0.9998	likely_pathogenic
D501A	6	VSD	c.1502A>C	NM_000238.4(KCNH2):c.1502A>C (p.Asp501Ala)	Clinvar	Long QT syndrome	NA	Pathogenic	5	0.19421	0.629922	0.5	1.32413	2.5	no rotamers	no rotamers	0	2.5	{}	0	{}	0																0	1.32413	2.5	0.9999	likely_pathogenic
D501G	6	VSD	c.1502A>G	NM_000238.4(KCNH2):c.1502A>G (p.Asp501Gly)	Clinvar	not provided	NA	Pathogenic	5	0.431196	0.45531	0.5	1.38651	2.75	no rotamers	no rotamers	0	2.75	{}	0	{}	0																0	1.38651	2.75	0.9998	likely_pathogenic
D501H	6	VSD	c.1501G>C	NM_000238.4(KCNH2):c.1501G>C (p.Asp501His)	Clinvar	Congenital long QT syndrome	NA	not provided	3	0.221078	0.287434	1	1.50851	2.75	[15, 5]	[0, 0]	0.5	3.5	{'I467': 0.33421799540519714, 'R537': 0.1387699991464615, 'R534': 0.33421799540519714, 'F498': 0.33421799540519714, 'L499': 0.19544799625873566, 'A504': 0.33421799540519714, 'W497': 0.33421799540519714, 'Y493': 0.19544799625873566}	8	{'R537': 0.1387699991464615, 'R534': 0.33421799540519714, 'Y493': 0.19544799625873566}	3	0.195448	7	2	0.13877	6	2										0.102099	2.11061	3.5	0.9998	likely_pathogenic
D501N	6	VSD	c.1501G>A	NM_000238.4(KCNH2):c.1501G>A (p.Asp501Asn)	Cardiogen and Clinvar	Long QT syndrome|not provided|Cardiovascular phenotype	Long QT syndrome	Likely pathogenic (PM1 PM2 PP3 PP5 PS3)	5	0.0308445	0.18591	0.5	0.716755	1.75	[0, 0, 0]	[0, 0, 0]	0	1.75	{'I467': 0.6494689956307411, 'R537': 0.6494689956307411, 'R534': 0.6494689956307411, 'F498': 0.6494689956307411, 'A504': 0.6494689956307411, 'W497': 0.6494689956307411}	6	{'R537': 0.6494689956307411, 'R534': 0.6494689956307411}	2	0.361395	6	2	0.166642	6	2	0.121432	6	2							0.21649	0.933244	2.25	0.9995	likely_pathogenic
A504D	6	VSD	c.1511C>A	NM_000238.4(KCNH2):c.1511C>A (p.Ala504Asp)	Clinvar	Cardiovascular phenotype	NA	Uncertain significance	3	0.19421	0.629922	0.5	1.32413	2.5	[1, 0, 0]	[0, 0, 0]	0.33945	3	{'A527': 0.6360289752483368, 'R531': 0.7533419728279114, 'L530': 0.7533419728279114, 'I506': 0.7533419728279114, 'M502': 0.7533419728279114, 'I500': 0.7533419728279114, 'D501': 0.7533419728279114}	7	{'R531': 0.7533419728279114, 'D501': 0.7533419728279114}	2	0.511444	7	2	0.124585	7	2	0.117313	6	2							0.220827	1.88441	3.25	0.9999	likely_pathogenic
A505T	6	VSD	c.1513G>A	NM_000238.4(KCNH2):c.1513G>A (p.Ala505Thr)	Clinvar	Long QT syndrome	NA	Uncertain significance	3	0.177806	0.181598	0	0.359404	1.5	[0, 5]	[0, 1]	0.105382	1.5	{'I464': 0.9934939965605736, 'I467': 0.9934939965605736, 'F463': 0.9934939965605736, 'I506': 0.9934939965605736, 'P507': 0.9934939965605736, 'M502': 0.9934939965605736, 'V503': 0.9934939965605736}	7	{'F463': 0.9934939965605736}	1	0.888798	7	1	0.104696	7	1										0.141928	0.606713	1.75	0.9912	likely_pathogenic
I506V	6	VSD	c.1516A>G	NM_000238.4(KCNH2):c.1516A>G (p.Ile506Val)	Clinvar	Long QT syndrome	NA	Uncertain significance	3	0.138141	0.0823273	0	0.220469	1.25	[0]	[0]	0	1.25	{'F508': 0.9593020081520081, 'P507': 0.9593020081520081, 'A504': 0.9593020081520081, 'A505': 0.9593020081520081, 'M502': 0.9593020081520081, 'V503': 0.9593020081520081}	6	{}	0	0.959302	6	0													0	0.220469	1.25	0.3227	likely_benign
P507A	6	VSD	c.1519C>G	NM_000238.4(KCNH2):c.1519C>G (p.Pro507Ala)	Clinvar	Long QT syndrome	NA	Uncertain significance	3	0.187558	0.356168	0	0.543726	1.75	no rotamers	no rotamers	0	1.75	{}	0	{}	0																0	0.543726	1.75	0.9982	likely_pathogenic
P507L	6	VSD	c.1520C>T	NM_000238.4(KCNH2):c.1520C>T (p.Pro507Leu)	Clinvar	Cardiovascular phenotype|not provided	NA	Conflicting classifications of pathogenicity	3	0.221559	0.599632	0	0.821191	2	[3]	[0]	0.5	2.5	{'R528': 0.9122920036315918, 'D460': 0.9122920036315918}	2	{'R528': 0.9122920036315918}	1	0.912292	2	1													0.456146	1.77734	3.25	0.9989	likely_pathogenic
P507S	6	VSD	c.1519C>T	NM_000238.4(KCNH2):c.1519C>T (p.Pro507Ser)	Cardiogen and Clinvar	not specified|not provided	not provided	Uncertain significance (PM1 PM2 PP3)	3	0.142604	0.253566	0	0.396171	1.5	[0, 0, 0]	[0, 0, 0]	0	1.5	{'D460': 0.335657000541687, 'F508': 0.2628290057182312}	2	{}	0	0.401514	0	0	0.335657	1	0	0.262829	1	0							0	0.396171	1.5	0.9991	likely_pathogenic
F508L	6	VSD	c.1524C>A	NM_000238.4(KCNH2):c.1524C>A (p.Phe508Leu)	Clinvar	Long QT syndrome	NA	Uncertain significance	3	0.116997	0.0538091	0	0.170806	1.25	[0, 10, 1, 3]	[0, 0, 0, 0]	0.298034	1.5	{'L524': 0.17029300332069397, 'D509': 0.39963100850582123, 'P507': 0.5029699951410294, 'L510': 0.5380110144615173}	4	{}	0	0.36459	1	0	0.229338	2	0	0.170293	3	0	0.13838	2	0				0	0.46884	1.5	0.9996	likely_pathogenic
D509N	6	VSD	c.1525G>A	NM_000238.4(KCNH2):c.1525G>A (p.Asp509Asn)	Clinvar	Cardiac arrhythmia|not provided|Short QT syndrome type 1|Long QT syndrome 2|Long QT syndrome 2|Cardiovascular phenotype|Long QT syndrome	NA	Conflicting classifications of pathogenicity	3	0.0308445	0.18591	0.5	0.716755	1.75	[0, 0]	[0, 0]	0	1.75	{'L510': 0.41865400969982147}	1	{}	0	0.281161	1	0	0.137493	1	0										0	0.716755	1.75	0.9864	likely_pathogenic
F513L	6	VSD	c.1537T>C	NM_000238.4(KCNH2):c.1537T>C (p.Phe513Leu)	Clinvar	Long QT syndrome	NA	Uncertain significance	3	0.116997	0.0538091	0	0.170806	1.25				1.25																					0.170806	1.25	0.946	likely_pathogenic
G522E	7	VSD	c.1565G>A	NM_000238.4(KCNH2):c.1565G>A (p.Gly522Glu)	Clinvar	Long QT syndrome	NA	Uncertain significance	3	0.58319	0.409386	0.5	1.49258	2.75	[7, 7, 5, 9]	[0, 0, 0, 0]	0.5	3.5	{'L524': 0.4860200062394142, 'K525': 0.4860200062394142, 'L520': 0.4860200062394142, 'L432': 0.37508800625801086}	4	{}	0	0.163706	4	0	0.110932	3	0	0.106007	4	0	0.105375	4	0				0	1.99258	3.5	0.9957	likely_pathogenic
G522R	7	VSD	c.1564G>A	NM_000238.4(KCNH2):c.1564G>A (p.Gly522Arg)	Clinvar	Cardiac arrhythmia|Long QT syndrome	NA	Uncertain significance	3	0.886396	0.443689	0.5	1.83008	3.25	[10, 16, 17]	[1, 3, 2]	1	4.5	{'K525': 0.3480779901146889, 'L524': 0.3480779901146889, 'S428': 0.10813000053167343, 'L520': 0.3480779901146889, 'L432': 0.3480779901146889}	5	{'S428': 0.10813000053167343}	1	0.133887	4	0	0.10813	5	1	0.106061	4	0							0.021626	2.85171	4.5	0.9974	likely_pathogenic
L523M	7	VSD	c.1567C>A	NM_000238.4(KCNH2):c.1567C>A (p.Leu523Met)	Clinvar	Long QT syndrome	NA	Uncertain significance	3	0.019505	0.124182	0	0.143687	1.25	[0, 0, 0]	[0, 0, 0]	0	1.25	{'K525': 0.5996389985084534, 'T526': 0.5996389985084534, 'I521': 0.5996389985084534}	3	{}	0	0.33267	3	0	0.15933	3	0	0.107639	3	0							0	0.143687	1.25	0.9307	likely_pathogenic
K525N	7	VSD	c.1575G>T	NM_000238.4(KCNH2):c.1575G>T (p.Lys525Asn)	Cardiogen and Clinvar	Congenital long QT syndrome	Long QT syndrome	Uncertain significance (PM1 PM2 PP3)	3	0.35314	0.207167	0.5	1.06031	2.25	[0, 0, 0]	[0, 0, 0]	0	2.25	{'A527': 0.5669970139861107, 'G522': 0.5669970139861107, 'L523': 0.5669970139861107, 'R528': 0.5669970139861107}	4	{'R528': 0.5669970139861107}	1	0.308708	4	1	0.146477	4	1	0.111812	4	1							0.141749	1.20206	2.5	0.9994	likely_pathogenic
T526A	7	VSD	c.1576A>G	NM_000238.4(KCNH2):c.1576A>G (p.Thr526Ala)	Cardiogen and Clinvar	Long QT syndrome	Long QT syndrome	Uncertain significance (PM1 PM2 PP3)	3	0.177806	0.181598	0	0.359404	1.5	no rotamers	no rotamers	0	1.5	{}	0	{}	0																0	0.359404	1.5	0.9836	likely_pathogenic
A527V	7	VSD	c.1580C>T	NM_000238.4(KCNH2):c.1580C>T (p.Ala527Val)	Clinvar	Long QT syndrome	NA	Uncertain significance	3	0.268457	0.150648	0	0.419105	1.5	[0, 3, 1]	[0, 0, 0]	0.268951	1.75	{'V503': 0.9999999850988388, 'L524': 0.9999999850988388, 'K525': 0.9999999850988388, 'L530': 0.9999999850988388, 'R528': 0.8359659910202026, 'L529': 0.9999999850988388}	6	{'R528': 0.8359659910202026}	1	0.462099	6	1	0.373867	6	1	0.164034	5	0							0.139328	0.827383	2	0.9917	likely_pathogenic
R528P	7	VSD	c.1583G>C	NM_000238.4(KCNH2):c.1583G>C (p.Arg528Pro)	Cardiogen and Clinvar	Congenital long QT syndrome	Long QT syndrome	Uncertain significance (PM1 PM2 PP3)	3	0.449704	0.264971	0.5	1.21467	2.5	[3, 5]	[0, 0]	0.5	3	{'K525': 0.9999999850988388, 'T526': 0.9999999850988388, 'A527': 0.9999999850988388, 'R531': 0.9999999850988388, 'L530': 0.9999999850988388, 'T425': 0.9999999850988388}	6	{'R531': 0.9999999850988388}	1	0.760592	6	1	0.239408	6	1										0.166667	1.88134	3.25	0.9974	likely_pathogenic				R528P	-71.4421	7.21393	48
R528Q	7	VSD	c.1583G>A	NM_000238.4(KCNH2):c.1583G>A (p.Arg528Gln)	Clinvar	Long QT syndrome|Cardiovascular phenotype	NA	Uncertain significance	3	0.267642	0.101669	0.5	0.869311	2	[0, 0, 4]	[0, 0, 1]	0.300901	2.5	{'K525': 0.24910200387239456, 'T526': 0.24910200387239456, 'R531': 0.24910200387239456, 'L530': 0.24910200387239456, 'A504': 0.07495500147342682, 'T425': 0.24910200387239456}	6	{'R531': 0.24910200387239456}	1	0.093656	5	1	0.080491	5	1	0.074955	6	1							0.0473219	1.21753	2.5	0.9959	likely_pathogenic
R528W	7	VSD	c.1582C>T	NM_000238.4(KCNH2):c.1582C>T (p.Arg528Trp)	Cardiogen and Clinvar	Long QT syndrome|Cardiovascular phenotype|Cardiac arrhythmia|not provided	Long QT syndrome	Likely pathogenic (PM1 PM2 PS3)	4	0.113604	0.548162	0.5	1.16177	2.5	[13, 54]	[3, 29]	1	3.5	{'D460': 0.26912200450897217, 'K525': 0.5237800180912018, 'T526': 0.5237800180912018, 'R531': 0.5237800180912018, 'L530': 0.5237800180912018, 'T421': 0.2546580135822296, 'A504': 0.26912200450897217, 'A422': 0.2546580135822296, 'T425': 0.5237800180912018, 'L529': 0.2546580135822296, 'P426': 0.2546580135822296}	11	{'R531': 0.5237800180912018, 'T421': 0.2546580135822296, 'A422': 0.2546580135822296}	3	0.269122	7	1	0.254658	9	3										0.123332	2.2851	3.75	0.9994	likely_pathogenic				R528W	-99.4988	0.501181	61
L529P	7	VSD	c.1586T>C	NM_000238.4(KCNH2):c.1586T>C (p.Leu529Pro)	Clinvar	Long QT syndrome	NA	Uncertain significance	3	0.221559	0.599632	0	0.821191	2	[3, 5]	[0, 0]	0.5	2.5	{'T526': 0.9999999850988388, 'A527': 0.9999999850988388, 'L532': 0.9999999850988388, 'R531': 0.9999999850988388, 'R528': 0.9999999850988388}	5	{'R531': 0.9999999850988388, 'R528': 0.9999999850988388}	2	0.760592	5	2	0.239408	5	2										0.4	1.72119	3	0.9997	likely_pathogenic
L530P	7	VSD	c.1589T>C	NM_000238.4(KCNH2):c.1589T>C (p.Leu530Pro)	Clinvar	Long QT syndrome	NA	Uncertain significance	3	0.221559	0.599632	0	0.821191	2	[3, 5]	[0, 0]	0.5	2.5	{'T526': 0.2394080013036728, 'A527': 0.9999999850988388, 'V533': 0.9999999850988388, 'L532': 0.9999999850988388, 'R528': 0.9999999850988388, 'L529': 0.9999999850988388}	6	{'R528': 0.9999999850988388}	1	0.760592	5	1	0.239408	6	1										0.19202	1.51321	2.75	0.9999	likely_pathogenic
R531P	7	VSD	c.1592G>C	NM_000238.4(KCNH2):c.1592G>C (p.Arg531Pro)	Clinvar	Long QT syndrome 2	NA	Likely pathogenic	4	0.449704	0.264971	0.5	1.21467	2.5	[4, 7]	[0, 0]	0.5	3	{'R534': 1.0, 'F463': 1.0, 'A527': 1.0, 'V533': 1.0, 'L530': 1.0, 'A504': 0.503466010093689, 'R528': 1.0, 'L529': 1.0}	8	{'R534': 1.0, 'F463': 1.0, 'R528': 1.0}	3	0.503466	8	3	0.496534	7	3										0.4016	2.11628	3.5	0.9982	likely_pathogenic
R531Q	7	VSD	c.1592G>A	NM_000238.4(KCNH2):c.1592G>A(p.Arg531Gln)	Cardiogen and Clinvar	Congenital long QT syndrome	not provided	NP	3	0.267642	0.101669	0.5	0.869311	2	[1, 1, 5]	[0, 0, 1]	0.641342	2.75	{'F463': 0.21346500143408775, 'R534': 0.21346500143408775, 'V533': 0.21346500143408775, 'T421': 0.21346500143408775, 'A504': 0.21346500143408775, 'R528': 0.21346500143408775, 'L529': 0.21346500143408775}	7	{'F463': 0.21346500143408775, 'R534': 0.21346500143408775, 'T421': 0.21346500143408775, 'R528': 0.21346500143408775}	4	0.082575	7	4	0.070547	7	4	0.060343	7	4							0.12198	1.63263	3	0.9975	likely_pathogenic
R531W	7	VSD	c.1591C>T	NM_000238.4(KCNH2):c.1591C>T (p.Arg531Trp)	Cardiogen and Clinvar	Long QT syndrome|Long QT syndrome 2|not specified|not provided	not provided	Pathogenic (PM1 PM2 PP3 PP5 PS3)	5	0.113604	0.548162	0.5	1.16177	2.5	[29, 16]	[5, 3]	1	3.5	{'A505': 0.2164819985628128, 'R528': 0.5619450062513351, 'F463': 0.5619450062513351, 'I419': 0.34546300768852234, 'R534': 0.5619450062513351, 'V533': 0.5619450062513351, 'L532': 0.34546300768852234, 'T421': 0.34546300768852234, 'A504': 0.2164819985628128, 'A422': 0.34546300768852234, 'V418': 0.34546300768852234, 'L529': 0.5619450062513351}	12	{'R528': 0.5619450062513351, 'F463': 0.5619450062513351, 'R534': 0.5619450062513351, 'T421': 0.34546300768852234, 'A422': 0.34546300768852234}	5	0.345463	10	5	0.216482	7	3										0.26551	2.42728	4	0.9993	likely_pathogenic				R531W	-74.4217	6.96545	38
L532P	7	VSD	c.1595T>C	NM_000238.4(KCNH2):c.1595T>C (p.Leu532Pro)	Clinvar	Long QT syndrome 1|Long QT syndrome 2	NA	Conflicting classifications of pathogenicity	3	0.221559	0.599632	0	0.821191	2	[3, 6]	[0, 0]	0.5	2.5	{'V418': 1.0, 'V535': 1.0, 'R534': 1.0, 'R531': 1.0, 'L530': 1.0, 'R528': 1.0, 'L529': 1.0}	7	{'V535': 1.0, 'R534': 1.0, 'R531': 1.0, 'R528': 1.0}	4	0.503466	7	4	0.496534	7	4										0.571429	1.89262	3.25	0.9999	likely_pathogenic
V533G	7	VSD	c.1598T>G	NM_000238.4(KCNH2):c.1598T>G (p.Val533Gly)	Clinvar	not specified	NA	Benign	1	0.486544	0.316345	0	0.802889	2	no rotamers	no rotamers	0	2	{}	0	{}	0																0	0.802889	2	0.8782	likely_pathogenic
V533L	7	VSD	c.1597G>C	NM_000238.4(KCNH2):c.1597G>C (p.Val533Leu)	Clinvar	Cardiac arrhythmia	NA	Uncertain significance	3	0.144355	0.0624281	0	0.206783	1.25	[1, 0]	[0, 0]	0.407989	1.75	{'R537': 0.9641609787940979, 'A536': 0.9641609787940979, 'V535': 0.9641609787940979, 'R531': 0.9641609787940979, 'L530': 0.9641609787940979, 'W497': 0.1774269938468933, 'I500': 0.9641609787940979}	7	{'R537': 0.9641609787940979, 'V535': 0.9641609787940979, 'R531': 0.9641609787940979}	3	0.786734	6	3	0.177427	7	3										0.469407	1.08418	2.25	0.9847	likely_pathogenic
R534C	7	VSD	c.1600C>T	NM_000238.4(KCNH2):c.1600C>T (p.Arg534Cys)	Cardiogen and Clinvar	Long QT syndrome|Cardiovascular phenotype|not provided	Long QT syndrome	Pathogenic (PM1 PM2 PP3 PP5 PS3)	5	0.481547	0.543417	0.5	1.52496	2.75	[0, 0]	[0, 0]	0	2.75	{'I414': 0.15457899868488312, 'R537': 0.9226139932870865, 'V535': 0.15457899868488312, 'L532': 0.9226139932870865, 'R531': 0.9226139932870865, 'K538': 0.9226139932870865, 'V418': 0.15457899868488312, 'D501': 0.7680349946022034}	8	{'R537': 0.9226139932870865, 'V535': 0.15457899868488312, 'R531': 0.9226139932870865, 'D501': 0.7680349946022034}	4	0.768035	5	3	0.154579	7	3										0.527069	2.05203	3.5	0.9986	likely_pathogenic				R534C	-100	0	52
R534G	7	VSD	c.1600C>G	NM_000238.4(KCNH2):c.1600C>G (p.Arg534Gly)	Clinvar	Long QT syndrome 2	NA	Uncertain significance	3	0.886396	0.443689	0.5	1.83008	3.25	no rotamers	no rotamers	0	3.25	{}	0	{}	0																0	1.83008	3.25	0.9983	likely_pathogenic
R534L	7	VSD	c.1601G>T	NM_000238.4(KCNH2):c.1601G>T (p.Arg534Leu)	Cardiogen and Clinvar	Long QT syndrome|Cardiovascular phenotype	Long QT syndrome	Likely pathogenic (PM1 PM2 PP3 PS3)	4	0.240293	0.786133	0.5	1.52643	2.75	[2, 3]	[0, 2]	0.592011	3.5	{'I414': 0.1774269938468933, 'D466': 0.1774269938468933, 'F463': 0.7867339849472046, 'R537': 0.9641609787940979, 'L532': 0.9641609787940979, 'R531': 0.9641609787940979, 'K538': 0.9641609787940979, 'D501': 0.7867339849472046}	8	{'F463': 0.7867339849472046, 'R537': 0.9641609787940979, 'R531': 0.9641609787940979, 'D501': 0.7867339849472046}	4	0.786734	6	4	0.177427	6	2										0.583632	2.70207	4.25	0.9952	likely_pathogenic				R534L	-69.6469	8.31854	66
R534S	7	VSD	c.1600C>A	NM_000238.4(KCNH2):c.1600C>A (p.Arg534Ser)	Clinvar	Long QT syndrome|not provided	NA	Conflicting classifications of pathogenicity	3	0.57925	0.393056	0.5	1.47231	2.75	[0, 0]	[0, 0]	0	2.75	{'R537': 0.9436429738998413, 'V535': 0.6840739846229553, 'L532': 0.9436429738998413, 'R531': 0.9436429738998413, 'V418': 0.6840739846229553, 'K538': 0.9436429738998413}	6	{'R537': 0.9436429738998413, 'V535': 0.6840739846229553, 'R531': 0.9436429738998413}	3	0.684074	6	3	0.259569	4	2										0.471821	1.94413	3.25	0.9995	likely_pathogenic
V535L	7	VSD	c.1603G>T	NM_000238.4(KCNH2):c.1603G>T (p.Val535Leu)	Clinvar	Long QT syndrome	NA	Uncertain significance	3	0.144355	0.0624281	0	0.206783	1.25	[0, 3]	[0, 0]	0.153792	1.5	{'L552': 0.2969740033149719, 'Y542': 0.965503990650177, 'L415': 0.965503990650177, 'V533': 0.965503990650177, 'L532': 0.965503990650177, 'V418': 0.6685299873352051, 'L539': 0.965503990650177, 'K538': 0.965503990650177}	8	{'L552': 0.2969740033149719}	1	0.66853	7	0	0.296974	7	1										0.0424249	0.403	1.5	0.9969	likely_pathogenic
V535M	7	VSD	c.1603G>A	NM_000238.4(KCNH2):c.1603G>A (p.Val535Met)	Cardiogen and Clinvar	Cardiovascular phenotype|not provided|Short QT syndrome type 1|Long QT syndrome 2|Long QT syndrome	not provided	Likely pathogenic (PM1 PM2 PP3 PS3)	4	0.155532	0.0311871	0	0.186719	1.25	[3, 0, 5]	[1, 0, 1]	0.640553	2	{'L552': 0.18821099400520325, 'Y542': 0.5236129909753799, 'L415': 0.5236129909753799, 'V533': 0.5236129909753799, 'L532': 0.5236129909753799, 'V418': 0.5236129909753799, 'L539': 0.5236129909753799, 'K538': 0.5236129909753799}	8	{'L552': 0.18821099400520325}	1	0.202254	7	0	0.188211	8	1	0.133148	7	0							0.0235264	0.850799	2	0.9974	likely_pathogenic
A536V	7	VSD	c.1607C>T	NM_000238.4(KCNH2):c.1607C>T (p.Ala536Val)	Clinvar	Long QT syndrome	NA	Uncertain significance	3	0.268457	0.150648	0	0.419105	1.5	[0]	[0]	0	1.5	{'R537': 0.9949380159378052, 'V533': 0.9949380159378052, 'L539': 0.9949380159378052, 'K538': 0.9949380159378052}	4	{'R537': 0.9949380159378052}	1	0.994938	4	1													0.248735	0.66784	1.75	0.9861	likely_pathogenic
R537Q	7	VSD	c.1610G>A	NM_000238.4(KCNH2):c.1610G>A (p.Arg537Gln)	Clinvar	not provided	NA	Likely pathogenic	4	0.267642	0.101669	0.5	0.869311	2	[10, 21, 7]	[7, 3, 1]	1	3.25	{'V533': 0.25142499804496765, 'W497': 0.25142499804496765, 'L539': 0.25142499804496765}	3	{}	0	0.093664	3	0	0.078897	3	0	0.078864	3	0							0	1.86931	3.25	0.985	likely_pathogenic
R537W	7	VSD	c.1609C>T	NM_000238.4(KCNH2):c.1609C>T (p.Arg537Trp)	Cardiogen and Clinvar	Long QT syndrome|Cardiac arrhythmia	Long QT syndrome	Likely pathogenic (PM1 PM2 PP3 PS3)	4	0.113604	0.548162	0.5	1.16177	2.5	[31, 23]	[17, 2]	1	3.5	{'R534': 0.13878999650478363, 'V533': 0.4294620007276535, 'W497': 0.2906720042228699, 'L539': 0.4294620007276535, 'K538': 0.13878999650478363}	5	{'R534': 0.13878999650478363}	1	0.290672	3	0	0.13879	4	1										0.0346975	2.19646	3.75	0.9987	likely_pathogenic				R537W	-45.201	6.83565	64
K538E	7	VSD	c.1612A>G	NM_000238.4(KCNH2):c.1612A>G (p.Lys538Glu)	Clinvar	Long QT syndrome	NA	Uncertain significance	3	0.203085	0.0736928	1	1.27678	2.5	[0, 0, 0, 0]	[0, 0, 0, 0]	0	2.5	{'Y542': 0.5123540088534355, 'D540': 0.5123540088534355, 'R537': 0.5123540088534355, 'A536': 0.5123540088534355, 'V535': 0.5123540088534355, 'R534': 0.5123540088534355, 'D411': 0.37501800805330276, 'R541': 0.5123540088534355}	8	{'R537': 0.5123540088534355, 'V535': 0.5123540088534355, 'R534': 0.5123540088534355}	3	0.159306	8	3	0.137336	7	3	0.110007	8	3	0.105705	8	3				0.19949	1.47627	2.75	0.9993	likely_pathogenic
R541C	7	VSD	c.1621C>T	NM_000238.4(KCNH2):c.1621C>T (p.Arg541Cys)	Clinvar	Cardiac arrhythmia|Short QT syndrome type 1|Long QT syndrome 2|Long QT syndrome	NA	Uncertain significance	3	0.481547	0.543417	0.5	1.52496	2.75	[1, 0]	[0, 0]	0.41838	3.25	{'S543': 0.9702690243721008, 'V3': 0.9702690243721008, 'E544': 0.9702690243721008, 'L539': 0.9702690243721008, 'K538': 0.9702690243721008}	5	{}	0	0.811882	5	0	0.158387	5	0										0	1.94334	3.25	0.9859	likely_pathogenic
R541H	7	VSD	c.1622G>A	NM_000238.4(KCNH2):c.1622G>A (p.Arg541His)	Clinvar	Cardiac arrhythmia|not provided|Long QT syndrome	NA	Uncertain significance	3	0.234121	0.141392	0	0.375514	1.5	[4, 0]	[0, 0]	0.250284	1.75	{'W412': 0.151078999042511, 'S543': 0.30250200629234314, 'V3': 0.30250200629234314, 'E544': 0.30250200629234314, 'A408': 0.151078999042511, 'L539': 0.30250200629234314, 'K538': 0.30250200629234314}	7	{'W412': 0.151078999042511}	1	0.151423	5	0	0.151079	7	1										0.0215827	0.647381	1.75	0.9165	likely_pathogenic
Y542H	7	VSD	c.1624T>C	NM_000238.4(KCNH2):c.1624T>C (p.Tyr542His)	Clinvar	Long QT syndrome	NA	Likely pathogenic	4	0.182949	0.346094	0.5	1.02904	2.25	[12, 1]	[2, 0]	0.765193	3.25	{'W412': 0.37643900513648987, 'L415': 0.17678099870681763, 'L552': 0.19965800642967224, 'S543': 0.19965800642967224, 'D411': 0.17678099870681763, 'E544': 0.37643900513648987, 'L539': 0.37643900513648987, 'K538': 0.37643900513648987}	8	{'W412': 0.37643900513648987, 'L552': 0.19965800642967224}	2	0.199658	6	2	0.176781	6	1										0.0960162	1.89025	3.25	0.9993	likely_pathogenic
Y545C	7	VSD	c.1634A>G	NM_000238.4(KCNH2):c.1634A>G (p.Tyr545Cys)	Clinvar	not provided	NA	Uncertain significance	3	0.444166	0.203106	0	0.647273	1.75	[0, 0]	[0, 0]	0	1.75	{'G546': 0.3812839984893799, 'A547': 0.3812839984893799, 'E544': 0.9345639944076538, 'A548': 0.9345639944076538, 'V549': 0.9345639944076538}	5	{'G546': 0.3812839984893799}	1	0.55328	3	0	0.381284	5	1										0.0762568	0.72353	2	0.9974	likely_pathogenic
G546C	7	Pore	c.1636G>T	NM_000238.4(KCNH2):c.1636G>T (p.Gly546Cys)	Cardiogen	-	Sudden infant death syndrome	Likely pathogenic (PM1 PM2 PP3 PS3)	4	0.349652	0.187385	0	0.537036	1.75	[0, 0]	[0, 0]	0	1.75	{'L666': 0.9702690243721008, 'L550': 0.9702690243721008, 'A548': 0.9702690243721008, 'V549': 0.9702690243721008}	4	{}	0	0.811882	4	0	0.158387	4	0										0	0.537036	1.75	0.9997	likely_pathogenic
G546S	7	Pore	c.1636G>A	NM_000238.4(KCNH2):c.1636G>A (p.Gly546Ser)	Clinvar	Long QT syndrome	NA	Uncertain significance	3	0.293027	0.0344472	0	0.327475	1.5	[0, 1, 0]	[0, 0, 0]	0.139913	1.5	{'L666': 1.0, 'L550': 1.0, 'A547': 0.27982598543167114, 'A548': 1.0, 'V549': 1.0}	5	{}	0	0.517184	4	0	0.279826	5	0	0.20299	4	0							0	0.467388	1.5	0.9931	likely_pathogenic
A547T	7	Pore	c.1639G>A	NM_000238.4(KCNH2):c.1639G>A (p.Ala547Thr)	Cardiogen and Clinvar	Cardiac arrhythmia|not provided|Long QT syndrome	Long QT syndrome	Uncertain significance (PM1 PP3)	3	0.177806	0.181598	0	0.359404	1.5	[0, 0]	[0, 0]	0	1.5	{'L666': 0.6458659768104553, 'F551': 0.9637279808521271, 'L550': 0.9637279808521271, 'A548': 0.6458659768104553, 'V549': 0.9637279808521271}	5	{'F551': 0.9637279808521271}	1	0.645866	5	1	0.317862	3	1										0.235127	0.594531	1.75	0.8776	likely_pathogenic
A547V	7	Pore	c.1640C>T	NM_000238.4(KCNH2):c.1640C>T (p.Ala547Val)	Cardiogen and Clinvar	Long QT syndrome|Cardiac arrhythmia	Long QT syndrome	Likely pathogenic (PM1 PM2 PP3 PS3)	4	0.268457	0.150648	0	0.419105	1.5	[0, 0, 0]	[0, 0, 0]	0	1.5	{'L666': 0.7686839997768402, 'F551': 1.0, 'L550': 1.0, 'A548': 0.5169059932231903, 'V549': 1.0}	5	{'F551': 1.0}	1	0.483094	4	1	0.28559	5	1	0.231316	4	1							0.235721	0.654826	1.75	0.9448	likely_pathogenic
V549M	7	Pore	c.1645G>A	NM_000238.4(KCNH2):c.1645G>A (p.Val549Met)	Clinvar	Cardiac arrhythmia|Long QT syndrome|Cardiovascular phenotype	NA	Uncertain significance	3	0.155532	0.0311871	0	0.186719	1.25	[1, 0, 0]	[0, 0, 0]	0.193133	1.5	{'R665': 0.13314799964427948, 'F551': 0.5236129909753799, 'I662': 0.13314799964427948, 'L553': 0.5236129909753799, 'L552': 0.5236129909753799, 'Y542': 0.20225399732589722, 'S543': 0.5236129909753799, 'G546': 0.5236129909753799, 'A547': 0.5236129909753799, 'Y545': 0.5236129909753799}	10	{'F551': 0.5236129909753799, 'I662': 0.13314799964427948, 'L553': 0.5236129909753799, 'L552': 0.5236129909753799, 'G546': 0.5236129909753799}	5	0.202254	8	4	0.188211	7	4	0.133148	9	5							0.282647	0.6625	1.75	0.9957	likely_pathogenic
F551L	7	Pore	c.1653C>G	NM_000238.4(KCNH2):c.1653C>G (p.Phe551Leu)	Clinvar	Long QT syndrome	NA	Uncertain significance	3	0.116997	0.0538091	0	0.170806	1.25	[0, 0]	[0, 0]	0	1.25	{'C555': 0.9694719910621643, 'M554': 0.9694719910621643, 'A547': 0.9694719910621643, 'A548': 0.9694719910621643, 'V549': 0.9694719910621643}	5	{'C555': 0.9694719910621643, 'M554': 0.9694719910621643}	2	0.639852	5	2	0.32962	5	2										0.387789	0.558595	1.75	0.8852	likely_pathogenic
F551S	7	Pore	c.1652T>C	NM_000238.4(KCNH2):c.1652T>C (p.Phe551Ser)	Clinvar	Cardiovascular phenotype|not provided|Long QT syndrome	NA	Uncertain significance	3	0.488459	0.430699	0	0.919158	2	[0, 0, 0]	[0, 0, 0]	0	2	{'C555': 0.9999999850988388, 'M554': 0.9999999850988388, 'L552': 0.24391500651836395, 'A547': 0.9999999850988388, 'A548': 0.9999999850988388, 'V549': 0.9999999850988388}	6	{'C555': 0.9999999850988388, 'M554': 0.9999999850988388, 'L552': 0.24391500651836395}	3	0.497593	5	2	0.258492	5	2	0.243915	6	3							0.424391	1.34355	2.75	0.9757	likely_pathogenic
L552S	7	Pore	c.1655T>C	NM_000238.4(KCNH2):c.1655T>C (p.Leu552Ser)	Cardiogen and Clinvar	not provided|Cardiovascular phenotype|Long QT syndrome|Cardiac arrhythmia|Long QT syndrome 2	Long QT syndrome	Pathogenic (PM1 PP3 PP5 PS3)	5	0.353076	0.455782	0	0.808857	2	[0, 0]	[0, 0]	0	2	{'C555': 0.9231909811496735, 'M554': 0.9231909811496735, 'T556': 0.9231909811496735, 'A548': 0.9231909811496735, 'V549': 0.9231909811496735}	5	{'C555': 0.9231909811496735, 'M554': 0.9231909811496735}	2	0.463327	5	2	0.459864	5	2										0.369276	1.17813	2.5	0.9991	likely_pathogenic
L553F	7	Pore	c.1657C>T	NM_000238.4(KCNH2):c.1657C>T (p.Leu553Phe)	Clinvar	Long QT syndrome	NA	Uncertain significance	3	0.116997	0.0538091	0	0.170806	1.25	[1, 0, 3, 34]	[0, 0, 0, 8]	0.452403	1.75	{'F557': 0.7078550085425377, 'T556': 0.7078550085425377, 'F656': 0.105444997549057, 'I655': 0.7078550085425377, 'V549': 0.7078550085425377, 'N658': 0.29728900641202927, 'V659': 0.105444997549057}	7	{'N658': 0.29728900641202927}	1	0.305121	4	0	0.172828	5	1	0.124461	5	1	0.105445	6	0				0.0594578	0.682667	1.75	0.9965	likely_pathogenic
L553V	7	Pore	c.1657C>G	NM_000238.4(KCNH2):c.1657C>G (p.Leu553Val)	Cardiogen	-	not provided	Likely pathogenic (PM1 PM2 PP3 PS3)	4	0.144355	0.0624281	0	0.206783	1.25	[1, 0, 1]	[0, 0, 0]	0.357205	1.75	{'M554': 0.5169059932231903, 'F557': 1.0, 'T556': 1.0, 'L550': 0.5169059932231903, 'I655': 1.0, 'V549': 1.0, 'V659': 1.0}	7	{'M554': 0.5169059932231903}	1	0.483094	5	0	0.28559	7	1	0.231316	7	1							0.0738437	0.637831	1.75	0.9878	likely_pathogenic
M554K	7	Pore	c.1661T>A	NM_000238.4(KCNH2):c.1661T>A (p.Met554Lys)	Clinvar	Long QT syndrome	NA	Uncertain significance	3	0.0648207	0.748659	0.5	1.31348	2.5	[4, 0, 3]	[0, 0, 0]	0.340227	3	{'A558': 0.47483300417661667, 'F557': 0.47483300417661667, 'F551': 0.47483300417661667, 'L550': 0.47483300417661667, 'L552': 0.47483300417661667, 'F656': 0.11965899914503098, 'V659': 0.11965899914503098}	7	{'A558': 0.47483300417661667, 'F551': 0.47483300417661667, 'L552': 0.47483300417661667}	3	0.203443	5	3	0.151731	5	3	0.119659	7	3							0.264387	1.91809	3.25	0.9994	likely_pathogenic
M554T	7	Pore	c.1661T>C	NM_000238.4(KCNH2):c.1661T>C (p.Met554Thr)	Cardiogen and Clinvar	Long QT syndrome	not provided	Likely pathogenic (PM1 PM2 PP3 PS3)	4	0.268423	0.302533	0	0.570956	1.75	[0, 0]	[0, 0]	0	1.75	{'A558': 0.9828169941902161, 'C555': 0.43348801136016846, 'F557': 0.9828169941902161, 'F551': 0.9828169941902161, 'L550': 0.9828169941902161, 'L552': 0.9828169941902161}	6	{'A558': 0.9828169941902161, 'C555': 0.43348801136016846, 'F551': 0.9828169941902161, 'L552': 0.9828169941902161}	4	0.549329	5	3	0.433488	6	4										0.618589	1.18955	2.5	0.9911	likely_pathogenic
C555R	7	Pore	c.1663T>C	NM_000238.4(KCNH2):c.1663T>C (p.Cys555Arg)	Clinvar	Long QT syndrome 2	NA	Likely pathogenic	4	0.481547	0.543417	0.5	1.52496	2.75	[20]	[8]	1	4	{'F551': 0.1502169966697693, 'L559': 0.1502169966697693, 'A558': 0.1502169966697693}	3	{'F551': 0.1502169966697693, 'L559': 0.1502169966697693, 'A558': 0.1502169966697693}	3	0.150217	3	3													0.150217	2.67518	4.25	0.9998	likely_pathogenic
C555Y	7	Pore	c.1664G>A	NM_000238.4(KCNH2):c.1664G>A (p.Cys555Tyr)	Cardiogen and Clinvar	not provided|Long QT syndrome	Long QT syndrome	Likely pathogenic (PM1 PM2 PP3 PS3)	4	0.444166	0.203106	0	0.647273	1.75	[13, 24, 15]	[1, 3, 0]	0.894367	2.75	{'L559': 0.603562980890274, 'A558': 0.603562980890274, 'F551': 0.603562980890274}	3	{'L559': 0.603562980890274, 'A558': 0.603562980890274, 'F551': 0.603562980890274}	3	0.304974	3	3	0.171077	3	3	0.127512	3	3							0.603563	2.1452	3.5	0.9986	likely_pathogenic
A558E	7	Pore	c.1673C>A	NM_000238.4(KCNH2):c.1673C>A (p.Ala558Glu)	Clinvar	not provided|Long QT syndrome	NA	Likely pathogenic	4	0.343778	0.595915	0.5	1.43969	2.75	[0, 0]	[0, 0]	0	2.75	{'F619': 0.2082820013165474, 'C555': 0.2082820013165474, 'M554': 0.2082820013165474, 'H562': 0.2082820013165474, 'T556': 0.2082820013165474, 'I560': 0.2082820013165474, 'A561': 0.2082820013165474}	7	{'C555': 0.2082820013165474, 'M554': 0.2082820013165474, 'H562': 0.2082820013165474, 'A561': 0.2082820013165474}	4	0.104801	7	4	0.103481	7	4										0.119018	1.55871	3	0.9993	likely_pathogenic
A558P	7	Pore	c.1672G>C	NM_000238.4(KCNH2):c.1672G>C (p.Ala558Pro)	Clinvar	Long QT syndrome 2	NA	Pathogenic	5	0.187558	0.356168	0	0.543726	1.75	[3, 6]	[0, 0]	0.5	2.25	{'F619': 1.0, 'L559': 0.28122299909591675, 'C555': 1.0, 'M554': 1.0, 'H562': 1.0, 'T556': 1.0, 'I560': 1.0, 'A561': 1.0, 'F557': 1.0}	9	{'L559': 0.28122299909591675, 'C555': 1.0, 'M554': 1.0, 'H562': 1.0, 'A561': 1.0}	5	0.718777	8	4	0.281223	9	5										0.515623	1.55935	3	0.9976	likely_pathogenic
A558T	7	Pore	c.1672G>A	NM_000238.4(KCNH2):c.1672G>A (p.Ala558Thr)	Clinvar	not provided	NA	Uncertain significance	3	0.177806	0.181598	0	0.359404	1.5	[0]	[0]	0	1.5	{'I560': 0.9576500058174133, 'F619': 0.9576500058174133, 'A561': 0.9576500058174133, 'C555': 0.9576500058174133, 'M554': 0.9576500058174133, 'H562': 0.9576500058174133, 'T556': 0.9576500058174133}	7	{'A561': 0.9576500058174133, 'C555': 0.9576500058174133, 'M554': 0.9576500058174133, 'H562': 0.9576500058174133}	4	0.95765	7	4													0.547229	0.906632	2	0.92	likely_pathogenic
L559F	7	Pore	c.1675C>T	NM_000238.4(KCNH2):c.1675C>T (p.Leu559Phe)	Clinvar	Cardiovascular phenotype|not provided	NA	Conflicting classifications of pathogenicity	3	0.116997	0.0538091	0	0.170806	1.25	[2, 36, 10, 26]	[0, 21, 0, 2]	0.721237	2	{'W563': 0.6308539882302284, 'C555': 0.6308539882302284, 'H562': 0.6308539882302284, 'T556': 0.6308539882302284, 'I560': 0.6308539882302284, 'V423': 0.5259569883346558, 'A422': 0.39132699370384216, 'I419': 0.3517179936170578}	8	{'W563': 0.6308539882302284, 'C555': 0.6308539882302284, 'H562': 0.6308539882302284, 'A422': 0.39132699370384216}	4	0.217088	8	4	0.174239	7	4	0.13463	7	3	0.104897	5	3				0.328746	1.22079	2.5	0.9909	likely_pathogenic
L559H	7	Pore	c.1676T>A	NM_000238.4(KCNH2):c.1676T>A (p.Leu559His)	Clinvar	Congenital long QT syndrome	NA	not provided	3	0.058345	0.70796	0.5	1.2663	2.5	[1, 21, 18]	[0, 0, 1]	0.658285	3.25	{'T556': 0.33805400133132935, 'C555': 0.33805400133132935, 'H562': 0.33805400133132935, 'W563': 0.33805400133132935, 'I560': 0.33805400133132935, 'V423': 0.11661200225353241, 'A422': 0.10701800137758255, 'I419': 0.11661200225353241, 'F557': 0.11442399770021439}	9	{'C555': 0.33805400133132935, 'H562': 0.33805400133132935, 'W563': 0.33805400133132935, 'A422': 0.10701800137758255}	4	0.116612	7	3	0.114424	6	3	0.107018	6	4							0.178534	2.10312	3.5	0.9998	likely_pathogenic
L559P	7	Pore	c.1676T>C	NM_000238.4(KCNH2):c.1676T>C (p.Leu559Pro)	Clinvar	Long QT syndrome	NA	Uncertain significance	3	0.221559	0.599632	0	0.821191	2	[4, 8]	[1, 1]	1	3.25	{'T556': 0.9999999701976776, 'A558': 0.9999999701976776, 'C555': 0.9999999701976776, 'H562': 0.9999999701976776, 'W563': 0.9999999701976776, 'I560': 0.9999999701976776, 'F557': 0.9999999701976776}	7	{'A558': 0.9999999701976776, 'C555': 0.9999999701976776, 'H562': 0.9999999701976776, 'W563': 0.9999999701976776}	4	0.582203	7	4	0.417797	7	4										0.571429	2.39262	4	0.9998	likely_pathogenic
I560M	7	Pore	c.1680C>G	NM_000238.4(KCNH2):c.1680C>G (p.Ile560Met)	Clinvar	Long QT syndrome	NA	Uncertain significance	3	0.0257182	0.113826	0	0.139544	1.25	[3, 0, 0, 0]	[1, 0, 0, 0]	0.345653	1.5	{'L622': 0.1320970058441162, 'T556': 0.5681820064783096, 'L559': 0.5681820064783096, 'A558': 0.5681820064783096, 'A561': 0.37178801000118256, 'F557': 0.5681820064783096, 'W563': 0.5681820064783096, 'L564': 0.5681820064783096, 'M651': 0.5681820064783096, 'H562': 0.5681820064783096}	10	{'L622': 0.1320970058441162, 'L559': 0.5681820064783096, 'A558': 0.5681820064783096, 'A561': 0.37178801000118256, 'W563': 0.5681820064783096, 'L564': 0.5681820064783096, 'M651': 0.5681820064783096, 'H562': 0.5681820064783096}	8	0.196394	8	6	0.132097	10	8	0.126742	9	7	0.112949	9	7				0.439399	0.924597	2	0.7911	likely_pathogenic
I560V	7	Pore	c.1678A>G	NM_000238.4(KCNH2):c.1678A>G (p.Ile560Val)	Clinvar	Long QT syndrome	NA	Uncertain significance	3	0.138141	0.0823273	0	0.220469	1.25	[0]	[0]	0	1.25	{'W563': 0.9952459931373596, 'L559': 0.9952459931373596, 'A558': 0.9952459931373596, 'A561': 0.9952459931373596, 'F557': 0.9952459931373596, 'T556': 0.9952459931373596, 'L564': 0.9952459931373596, 'H562': 0.9952459931373596}	8	{'W563': 0.9952459931373596, 'L559': 0.9952459931373596, 'A558': 0.9952459931373596, 'A561': 0.9952459931373596, 'L564': 0.9952459931373596, 'H562': 0.9952459931373596}	6	0.995246	8	6													0.746434	0.966903	2.25	0.5556	ambiguous	0.698	likely_pathogenic
A561P	7	Pore	c.1681G>C	NM_000238.4(KCNH2):c.1681G>C (p.Ala561Pro)	Cardiogen and Clinvar	Cardiovascular phenotype	Long QT syndrome	Pathogenic (PM1 PM2 PM5 PP3 PP5 PS3)	5	0.187558	0.356168	0	0.543726	1.75	[3, 5]	[0, 0]	0.5	2.25	{'L622': 1.0, 'T618': 1.0, 'F619': 1.0, 'L559': 0.18643200397491455, 'A558': 1.0, 'I560': 1.0, 'F557': 1.0, 'W563': 1.0, 'L564': 1.0, 'A565': 1.0, 'H562': 1.0}	11	{'L622': 1.0, 'T618': 1.0, 'L559': 0.18643200397491455, 'A558': 1.0, 'W563': 1.0, 'L564': 1.0, 'A565': 1.0, 'H562': 1.0}	8	0.813568	10	7	0.186432	11	8										0.705085	1.74881	3	0.9988	likely_pathogenic
A561T	7	Pore	c.1681G>A	NM_000238.4(KCNH2):c.1681G>A (p.Ala561Thr)	Cardiogen and Clinvar	not provided|Long QT syndrome|Cardiovascular phenotype	Long QT syndrome	Pathogenic (PM1 PM2 PP3 PP5 PS3)	5	0.177806	0.181598	0	0.359404	1.5	[2, 0]	[0, 0]	0.442663	2	{'L622': 0.9916379973292351, 'T618': 0.9916379973292351, 'F619': 0.9916379973292351, 'A558': 0.9916379973292351, 'I560': 0.9916379973292351, 'F557': 0.9916379973292351, 'W563': 0.9916379973292351, 'L564': 0.9916379973292351, 'A565': 0.9916379973292351, 'L615': 0.877921998500824, 'H562': 0.9916379973292351}	11	{'L622': 0.9916379973292351, 'T618': 0.9916379973292351, 'A558': 0.9916379973292351, 'W563': 0.9916379973292351, 'L564': 0.9916379973292351, 'A565': 0.9916379973292351, 'L615': 0.877921998500824, 'H562': 0.9916379973292351}	8	0.877922	11	8	0.113716	10	7										0.71809	1.52016	2.75	0.9938	likely_pathogenic
A561V	7	Pore	c.1682C>T	NM_000238.4(KCNH2):c.1682C>T (p.Ala561Val)	Cardiogen and Clinvar	not provided|Cardiac arrhythmia|Obesity|Prolonged QT interval|Cardiovascular phenotype|Long QT syndrome	Long QT syndrome	Pathogenic (PM1 PM2 PM5 PP3 PP5 PS3)	5	0.268457	0.150648	0	0.419105	1.5	[3]	[0]	0.5	2	{'L622': 0.9391440153121948, 'T618': 0.9391440153121948, 'F619': 0.9391440153121948, 'A558': 0.9391440153121948, 'I560': 0.9391440153121948, 'F557': 0.9391440153121948, 'W563': 0.9391440153121948, 'L564': 0.9391440153121948, 'A565': 0.9391440153121948, 'L615': 0.9391440153121948, 'H562': 0.9391440153121948}	11	{'L622': 0.9391440153121948, 'T618': 0.9391440153121948, 'A558': 0.9391440153121948, 'W563': 0.9391440153121948, 'L564': 0.9391440153121948, 'A565': 0.9391440153121948, 'L615': 0.9391440153121948, 'H562': 0.9391440153121948}	8	0.939144	11	8													0.683014	1.60212	3	0.9979	likely_pathogenic
H562N	7	Pore	c.1684C>A	NM_000238.4(KCNH2):c.1684C>A (p.His562Asn)	Clinvar	Long QT syndrome	NA	Uncertain significance	3	0.204135	0.0332108	0.5	0.737346	2	[0, 0]	[0, 0]	0	2	{'L559': 0.42772698402404785, 'A558': 0.42772698402404785, 'I560': 0.42772698402404785, 'A561': 0.42772698402404785, 'W563': 0.42772698402404785, 'L564': 0.42772698402404785, 'A565': 0.42772698402404785, 'C566': 0.42772698402404785, 'L615': 0.42772698402404785, 'V423': 0.10324099659919739}	10	{'L559': 0.42772698402404785, 'A558': 0.42772698402404785, 'A561': 0.42772698402404785, 'W563': 0.42772698402404785, 'L564': 0.42772698402404785, 'A565': 0.42772698402404785, 'C566': 0.42772698402404785, 'L615': 0.42772698402404785}	8	0.324486	9	8	0.103241	10	8										0.371025	1.10837	2.25	0.9903	likely_pathogenic
H562P	7	Pore	c.1685A>C	NM_000238.4(KCNH2):c.1685A>C (p.His562Pro)	Clinvar	Long QT syndrome|not provided	NA	Likely pathogenic	4	0.226742	0.109671	0.5	0.836413	2	[8]	[2]	1	3.25	{'L559': 0.9598569869995117, 'A558': 0.9598569869995117, 'I560': 0.9598569869995117, 'A561': 0.9598569869995117, 'W563': 0.9598569869995117, 'L564': 0.9598569869995117, 'A565': 0.9598569869995117, 'C566': 0.9598569869995117}	8	{'L559': 0.9598569869995117, 'A558': 0.9598569869995117, 'A561': 0.9598569869995117, 'W563': 0.9598569869995117, 'L564': 0.9598569869995117, 'A565': 0.9598569869995117, 'C566': 0.9598569869995117}	7	0.959857	8	7													0.839875	2.67629	4.25	0.9961	likely_pathogenic
H562Q	7	Pore	c.1686C>G	NM_000238.4(KCNH2):c.1686C>G (p.His562Gln)	Clinvar	not provided	NA	Likely pathogenic	4	0.0335203	0.0734395	0.5	0.60696	1.75	[1, 5, 1]	[0, 2, 0]	0.661605	2.5	{'W563': 0.2112249955534935, 'L559': 0.2112249955534935, 'A558': 0.2112249955534935, 'I560': 0.2112249955534935, 'A561': 0.2112249955534935, 'Y611': 0.0682699978351593, 'L564': 0.2112249955534935, 'A565': 0.2112249955534935, 'C566': 0.2112249955534935, 'L615': 0.0682699978351593, 'V423': 0.1429549977183342}	11	{'W563': 0.2112249955534935, 'L559': 0.2112249955534935, 'A558': 0.2112249955534935, 'A561': 0.2112249955534935, 'Y611': 0.0682699978351593, 'L564': 0.2112249955534935, 'A565': 0.2112249955534935, 'C566': 0.2112249955534935, 'L615': 0.0682699978351593}	9	0.077401	9	7	0.06827	10	9	0.065554	9	7							0.17263	1.44119	2.75	0.9987	likely_pathogenic
H562R	7	Pore	c.1685A>G	NM_000238.4(KCNH2):c.1685A>G (p.His562Arg)	Clinvar	Cardiac arrhythmia|Cardiovascular phenotype|Long QT syndrome 2|Long QT syndrome	NA	Pathogenic/Likely pathogenic	4/5	0.234121	0.141392	0	0.375514	1.5	[5]	[2]	1	2.75	{'L559': 0.10639700293540955, 'A558': 0.10639700293540955, 'I560': 0.10639700293540955, 'A561': 0.10639700293540955, 'W563': 0.10639700293540955, 'L564': 0.10639700293540955, 'A565': 0.10639700293540955, 'C566': 0.10639700293540955, 'V423': 0.10639700293540955, 'A422': 0.10639700293540955, 'P426': 0.10639700293540955}	11	{'L559': 0.10639700293540955, 'A558': 0.10639700293540955, 'A561': 0.10639700293540955, 'W563': 0.10639700293540955, 'L564': 0.10639700293540955, 'A565': 0.10639700293540955, 'C566': 0.10639700293540955, 'A422': 0.10639700293540955}	8	0.106397	11	8													0.0773796	1.45289	2.75	0.9996	likely_pathogenic
H562Y	7	Pore	c.1684C>T	NM_000238.4(KCNH2):c.1684C>T (p.His562Tyr)	Clinvar	not provided|Long QT syndrome|Cardiovascular phenotype	NA	Pathogenic/Likely pathogenic	4/5	0.182949	0.346094	0.5	1.02904	2.25	[1, 2, 3]	[0, 0, 0]	0.5	2.75	{'Y611': 0.860028013586998, 'L559': 0.860028013586998, 'A558': 0.860028013586998, 'I560': 0.860028013586998, 'A561': 0.860028013586998, 'W563': 0.860028013586998, 'L564': 0.860028013586998, 'A565': 0.860028013586998, 'C566': 0.860028013586998, 'V423': 0.860028013586998, 'Y427': 0.860028013586998, 'P426': 0.860028013586998}	12	{'Y611': 0.860028013586998, 'L559': 0.860028013586998, 'A558': 0.860028013586998, 'A561': 0.860028013586998, 'W563': 0.860028013586998, 'L564': 0.860028013586998, 'A565': 0.860028013586998, 'C566': 0.860028013586998, 'Y427': 0.860028013586998}	9	0.559965	12	9	0.157546	12	9	0.142517	12	9							0.645021	2.17406	3.75	0.9979	likely_pathogenic
W563C	7	Pore	c.1689G>C	NM_000238.4(KCNH2):c.1689G>C (p.Trp563Cys)	Clinvar	not provided	NA	Likely pathogenic	4	0.619282	0.225511	0	0.844793	2	[0, 0]	[0, 0]	0	2	{'L559': 0.981086015701294, 'A561': 0.981086015701294, 'H562': 0.981086015701294, 'A565': 0.981086015701294, 'C566': 0.981086015701294, 'I567': 0.981086015701294}	6	{'L559': 0.981086015701294, 'A561': 0.981086015701294, 'H562': 0.981086015701294, 'A565': 0.981086015701294, 'C566': 0.981086015701294}	5	0.674102	6	5	0.306984	6	5										0.817572	1.66236	3	0.9985	likely_pathogenic
W563G	7	Pore	c.1687T>G	NM_000238.4(KCNH2):c.1687T>G (p.Trp563Gly)	Clinvar	Congenital long QT syndrome	NA	not provided	3	1	0.19213	0	1.19213	2.5	no rotamers	no rotamers	0	2.5	{}	0	{}	0																0	1.19213	2.5	0.9848	likely_pathogenic
L564P	7	Pore	c.1691T>C	NM_000238.4(KCNH2):c.1691T>C (p.Leu564Pro)	Cardiogen and Clinvar	Congenital long QT syndrome	not provided	Likely pathogenic (PM1 PM2 PP3 PS3)	4	0.221559	0.599632	0	0.821191	2	[3, 6]	[1, 1]	1	3.25	{'W568': 0.9999999701976776, 'T618': 0.9999999701976776, 'I560': 0.9999999701976776, 'A561': 0.9999999701976776, 'H562': 0.9999999701976776, 'W563': 0.9999999701976776, 'A565': 0.4177969992160797, 'I567': 0.9999999701976776, 'F640': 0.9999999701976776}	9	{'W568': 0.9999999701976776, 'T618': 0.9999999701976776, 'A561': 0.9999999701976776, 'H562': 0.9999999701976776, 'W563': 0.9999999701976776, 'A565': 0.4177969992160797, 'F640': 0.9999999701976776}	7	0.582203	8	6	0.417797	9	7										0.761605	2.5828	4.25	0.9999	likely_pathogenic
L564Q	7	Pore	c.1691T>A	NM_000238.4(KCNH2):c.1691T>A (p.Leu564Gln)	Cardiogen and Clinvar	Long QT syndrome	not provided	Likely pathogenic (PM1 PM2 PP3 PP5)	4	0.0689851	0.692143	0	0.761128	2	[0, 20, 0]	[0, 4, 0]	0.31383	2.25	{'W568': 0.23228800296783447, 'L622': 0.15938900411128998, 'T618': 0.23228800296783447, 'I560': 0.23228800296783447, 'A561': 0.23228800296783447, 'H562': 0.23228800296783447, 'I567': 0.23228800296783447, 'F640': 0.23228800296783447, 'V644': 0.23228800296783447, 'I647': 0.15938900411128998}	10	{'W568': 0.23228800296783447, 'L622': 0.15938900411128998, 'T618': 0.23228800296783447, 'A561': 0.23228800296783447, 'H562': 0.23228800296783447, 'F640': 0.23228800296783447, 'V644': 0.23228800296783447}	7	0.086745	10	7	0.072899	8	6	0.072644	10	7							0.166247	1.2412	2.5	0.9969	likely_pathogenic
A565G	7	Pore	c.1694C>G	NM_000238.4(KCNH2):c.1694C>G (p.Ala565Gly)	Cardiogen and Clinvar	Long QT syndrome	Long QT syndrome	Likely pathogenic (PM1 PM2 PM5 PP3)	4	0.229185	0.190324	0	0.419509	1.5	no rotamers	no rotamers	0	1.5	{}	0	{}	0																0	0.419509	1.5	0.8781	likely_pathogenic
A565P	7	Pore	c.1693G>C	NM_000238.4(KCNH2):c.1693G>C (p.Ala565Pro)	Clinvar	Cardiovascular phenotype|not provided	NA	Likely pathogenic	4	0.187558	0.356168	0	0.543726	1.75	[7]	[2]	1	2.75	{'W568': 0.909587025642395, 'Y569': 0.909587025642395, 'T618': 0.909587025642395, 'A561': 0.909587025642395, 'H562': 0.909587025642395, 'W563': 0.909587025642395, 'L564': 0.909587025642395, 'A614': 0.909587025642395, 'L615': 0.909587025642395}	9	{'W568': 0.909587025642395, 'T618': 0.909587025642395, 'A561': 0.909587025642395, 'H562': 0.909587025642395, 'W563': 0.909587025642395, 'L564': 0.909587025642395, 'A614': 0.909587025642395, 'L615': 0.909587025642395}	8	0.909587	9	8													0.808522	2.35225	3.75	0.998	likely_pathogenic
A565S	7	Pore	c.1693G>T	NM_000238.4(KCNH2):c.1693G>T (p.Ala565Ser)	Cardiogen and Clinvar	Cardiovascular phenotype	not provided	Likely pathogenic (PM1 PM2 PM5 PP3)	4	0.0560409	0.209795	0	0.265836	1.25	[0, 1]	[0, 0]	0.249062	1.5	{'W568': 0.9231909811496735, 'Y569': 0.9231909811496735, 'T618': 0.9231909811496735, 'A561': 0.9231909811496735, 'H562': 0.9231909811496735, 'W563': 0.9231909811496735, 'A614': 0.9231909811496735, 'L615': 0.9231909811496735}	8	{'W568': 0.9231909811496735, 'T618': 0.9231909811496735, 'A561': 0.9231909811496735, 'H562': 0.9231909811496735, 'W563': 0.9231909811496735, 'A614': 0.9231909811496735, 'L615': 0.9231909811496735}	7	0.463327	8	7	0.459864	8	7										0.807792	1.32269	2.5	0.8422	likely_pathogenic
A565T	7	Pore	c.1692_1693delinsGA	NM_000238.4(KCNH2):c.1692_1693delinsGA (p.Ala565Thr)	Clinvar	Long QT syndrome	NA	Uncertain significance	3	0.177806	0.181598	0	0.359404	1.5	[3]	[0]	0.5	2	{'W568': 0.9736940264701843, 'Y569': 0.9736940264701843, 'T618': 0.9736940264701843, 'W563': 0.9736940264701843, 'A561': 0.9736940264701843, 'H562': 0.9736940264701843, 'Y611': 0.9736940264701843, 'A614': 0.9736940264701843, 'L615': 0.9736940264701843}	9	{'W568': 0.9736940264701843, 'T618': 0.9736940264701843, 'W563': 0.9736940264701843, 'A561': 0.9736940264701843, 'H562': 0.9736940264701843, 'Y611': 0.9736940264701843, 'A614': 0.9736940264701843, 'L615': 0.9736940264701843}	8	0.973694	9	8													0.865506	1.72491	3	0.9979	likely_pathogenic
A565V	7	Pore	c.1694C>T	NM_000238.4(KCNH2):c.1694C>T (p.Ala565Val)	Clinvar	not provided	NA	Likely pathogenic	4	0.268457	0.150648	0	0.419105	1.5	[3]	[0]	0.5	2	{'W568': 0.9952459931373596, 'Y569': 0.9952459931373596, 'T618': 0.9952459931373596, 'W563': 0.9952459931373596, 'A561': 0.9952459931373596, 'H562': 0.9952459931373596, 'Y611': 0.9952459931373596, 'A614': 0.9952459931373596, 'L615': 0.9952459931373596}	9	{'W568': 0.9952459931373596, 'T618': 0.9952459931373596, 'W563': 0.9952459931373596, 'A561': 0.9952459931373596, 'H562': 0.9952459931373596, 'Y611': 0.9952459931373596, 'A614': 0.9952459931373596, 'L615': 0.9952459931373596}	8	0.995246	9	8													0.884663	1.80377	3.25	0.9983	likely_pathogenic
C566F	7	Pore	c.1697G>T	NM_000238.4(KCNH2):c.1697G>T (p.Cys566Phe)	Clinvar	Congenital long QT syndrome	NA	not provided	3	0.379819	0.200434	0	0.580253	1.75	[13, 18, 17]	[4, 1, 2]	1	3	{'Y569': 0.6022650003433228, 'A570': 0.6022650003433228, 'H562': 0.6022650003433228, 'Y611': 0.32554399967193604, 'W563': 0.6022650003433228, 'A429': 0.2767210006713867, 'Y427': 0.32554399967193604, 'F431': 0.6022650003433228, 'A430': 0.4771459996700287, 'P426': 0.6022650003433228}	10	{'A570': 0.6022650003433228, 'H562': 0.6022650003433228, 'Y611': 0.32554399967193604, 'W563': 0.6022650003433228, 'A429': 0.2767210006713867, 'Y427': 0.32554399967193604, 'A430': 0.4771459996700287}	7	0.276721	8	5	0.200425	9	6	0.125119	8	5							0.384767	1.96502	3.5	0.9982	likely_pathogenic
C566G	7	Pore	c.1696T>G	NM_000238.4(KCNH2):c.1696T>G (p.Cys566Gly)	Clinvar	Congenital long QT syndrome	NA	not provided	3	0.349652	0.187385	0	0.537036	1.75	no rotamers	no rotamers	0	1.75	{}	0	{}	0																0	0.537036	1.75	0.9863	likely_pathogenic
C566S	7	Pore	c.1696T>A	NM_000238.4(KCNH2):c.1697G>C (p.Cys566Ser)	Cardiogen	-	not provided	Likely pathogenic (PM1 PM2 PP3 PS3)	4	0.111821	0.206856	0	0.318677	1.5	[0, 1, 0]	[0, 0, 0]	0.139913	1.5	{'Y569': 1.0, 'W563': 1.0, 'H562': 1.0, 'A570': 1.0, 'I567': 0.27982598543167114, 'A430': 0.4828159809112549, 'F431': 0.5171840190887451}	7	{'W563': 1.0, 'H562': 1.0, 'A570': 1.0, 'A430': 0.4828159809112549}	4	0.517184	5	3	0.279826	6	4	0.20299	5	4							0.659253	1.11784	2.25	0.9936	likely_pathogenic
I567M	7	Pore	c.1701C>G	NM_000238.4(KCNH2):c.1701C>G (p.Ile567Met)	Clinvar	Long QT syndrome	NA	Uncertain significance	3	0.0257182	0.113826	0	0.139544	1.25	[0, 0, 0]	[0, 0, 0]	0	1.25	{'Y569': 0.5236129909753799, 'W563': 0.5236129909753799, 'I571': 0.5236129909753799, 'A570': 0.5236129909753799, 'L564': 0.5236129909753799}	5	{'W563': 0.5236129909753799, 'I571': 0.5236129909753799, 'A570': 0.5236129909753799, 'L564': 0.5236129909753799}	4	0.202254	5	4	0.188211	5	4	0.133148	5	4							0.41889	0.558434	1.75	0.9349	likely_pathogenic
I567T	7	Pore	c.1700T>C	NM_000238.4(KCNH2):c.1700T>C (p.Ile567Thr)	Cardiogen and Clinvar	Long QT syndrome|Cardiovascular phenotype	Long QT syndrome	Uncertain significance (PM1 PM2 PP3)	3	0.22234	0.430504	0	0.652845	1.75	[0, 0]	[0, 0]	0	1.75	{'W568': 0.17863799631595612, 'Y569': 0.9882559925317764, 'W563': 0.9882559925317764, 'I571': 0.9882559925317764, 'A570': 0.9882559925317764, 'L564': 0.9882559925317764, 'F640': 0.17863799631595612}	7	{'W568': 0.17863799631595612, 'W563': 0.9882559925317764, 'I571': 0.9882559925317764, 'A570': 0.9882559925317764, 'L564': 0.9882559925317764, 'F640': 0.17863799631595612}	6	0.809618	5	4	0.178638	7	6										0.800813	1.45366	2.75	0.9937	likely_pathogenic
I567V	7	Pore	c.1699A>G	NM_000238.4(KCNH2):c.1699A>G (p.Ile567Val)	Clinvar	Long QT syndrome	NA	Uncertain significance	3	0.138141	0.0823273	0	0.220469	1.25	[0]	[0]	0	1.25	{'Y569': 0.9229450225830078, 'A570': 0.9229450225830078, 'F640': 0.9229450225830078, 'I571': 0.9229450225830078, 'W563': 0.9229450225830078, 'L564': 0.9229450225830078}	6	{'A570': 0.9229450225830078, 'F640': 0.9229450225830078, 'I571': 0.9229450225830078, 'W563': 0.9229450225830078, 'L564': 0.9229450225830078}	5	0.922945	6	5													0.769121	0.98959	2.25	0.656	likely_pathogenic
W568C	7	Pore	c.1704G>C; c.1704G>T	NM_000238.4(KCNH2):c.1704G>C; c.1704G>T (p.Trp568Cys)	Cardiogen and Clinvar	Long QT syndrome	not provided	Pathogenic (PM1 PM2 PP3 PP5 PS3)	5	0.619282	0.225511	0	0.844793	2	[2, 0]	[1, 0]	0.818229	3	{'W585': 0.9660800099372864, 'G572': 0.9660800099372864, 'I571': 0.9660800099372864, 'L564': 0.9660800099372864, 'A565': 0.9660800099372864, 'F617': 0.9660800099372864, 'F640': 0.9660800099372864}	7	{'W585': 0.9660800099372864, 'G572': 0.9660800099372864, 'I571': 0.9660800099372864, 'L564': 0.9660800099372864, 'A565': 0.9660800099372864, 'F617': 0.9660800099372864, 'F640': 0.9660800099372864}	7	0.790475	7	7	0.175605	7	7										0.96608	2.6291	4.25	0.9995	likely_pathogenic				W568C	-100	0	35
W568L	7	Pore	c.1703G>T	NM_000238.4(KCNH2):c.1703G>T (p.Trp568Leu)	Cardiogen	-	not provided	Likely pathogenic (PM1 PM2 PP3 PS3)	4	0.351736	0.198115	0	0.549851	1.75	[7, 3]	[1, 0]	0.83	2.75	{'T618': 0.639851987361908, 'W585': 0.9694719910621643, 'G572': 0.9694719910621643, 'I571': 0.9694719910621643, 'L564': 0.9694719910621643, 'F617': 0.9694719910621643, 'A565': 0.9694719910621643, 'F640': 0.9694719910621643}	8	{'T618': 0.639851987361908, 'W585': 0.9694719910621643, 'G572': 0.9694719910621643, 'I571': 0.9694719910621643, 'L564': 0.9694719910621643, 'F617': 0.9694719910621643, 'A565': 0.9694719910621643, 'F640': 0.9694719910621643}	8	0.639852	8	8	0.32962	7	7										0.969472	2.34932	3.75	0.995	likely_pathogenic				W568L	-100	0	26
W568R	7	Pore	c.1702T>C	NM_000238.4(KCNH2):c.1702T>C (p.Trp568Arg)	Clinvar	Congenital long QT syndrome	NA	not provided	3	0.113604	0.548162	0.5	1.16177	2.5	[17]	[5]	1	3.5	{'S621': 0.10920099914073944, 'F619': 0.10920099914073944, 'G572': 0.10920099914073944, 'I571': 0.10920099914073944, 'L564': 0.10920099914073944, 'A565': 0.10920099914073944, 'A614': 0.10920099914073944, 'F617': 0.10920099914073944, 'T618': 0.10920099914073944, 'F640': 0.10920099914073944, 'W585': 0.10920099914073944, 'V644': 0.10920099914073944}	12	{'S621': 0.10920099914073944, 'G572': 0.10920099914073944, 'I571': 0.10920099914073944, 'L564': 0.10920099914073944, 'A565': 0.10920099914073944, 'A614': 0.10920099914073944, 'F617': 0.10920099914073944, 'T618': 0.10920099914073944, 'F640': 0.10920099914073944, 'W585': 0.10920099914073944, 'V644': 0.10920099914073944}	11	0.109201	12	11													0.100101	2.26187	3.75	0.9999	likely_pathogenic
W568S	7	Pore	c.1703G>C	NM_000238.4(KCNH2):c.1703G>C (p.Trp568Ser)	Clinvar	Long QT syndrome	NA	Uncertain significance	3	0.706973	0.211601	0	0.918574	2	[1, 0, 0]	[0, 0, 0]	0.248796	2.5	{'Y569': 0.24391500651836395, 'W585': 0.9999999850988388, 'G572': 0.9999999850988388, 'I571': 0.9999999850988388, 'L564': 0.9999999850988388, 'A565': 0.9999999850988388, 'A614': 0.24391500651836395, 'F617': 0.25849199295043945, 'F640': 0.9999999850988388}	9	{'W585': 0.9999999850988388, 'G572': 0.9999999850988388, 'I571': 0.9999999850988388, 'L564': 0.9999999850988388, 'A565': 0.9999999850988388, 'A614': 0.24391500651836395, 'F617': 0.25849199295043945, 'F640': 0.9999999850988388}	8	0.497593	6	6	0.258492	7	7	0.243915	8	7							0.969511	2.13688	3.5	0.9977	likely_pathogenic
Y569C	7	Pore	c.1706A>G	NM_000238.4(KCNH2):c.1706A>G (p.Tyr569Cys)	Cardiogen	-	Long QT syndrome |Idiopathic ventricular fibrillation	Uncertain significance (PM1 PM2 PP3)	3	0.444166	0.203106	0	0.647273	1.75	[0, 0]	[0, 0]	0	1.75	{'W585': 0.9702690243721008, 'N573': 0.9702690243721008, 'G572': 0.9702690243721008, 'I571': 0.9702690243721008, 'A565': 0.9702690243721008, 'C566': 0.9702690243721008, 'I567': 0.9702690243721008, 'A614': 0.8118820190429688, 'F431': 0.9702690243721008}	9	{'W585': 0.9702690243721008, 'G572': 0.9702690243721008, 'I571': 0.9702690243721008, 'A565': 0.9702690243721008, 'C566': 0.9702690243721008, 'A614': 0.8118820190429688}	6	0.811882	9	6	0.158387	8	5										0.640247	1.28752	2.5	0.9962	likely_pathogenic
Y569H	7	Pore	c.1705T>C	NM_000238.4(KCNH2):c.1705T>C (p.Tyr569His)	Clinvar	Congenital long QT syndrome	NA	not provided	3	0.182949	0.346094	0.5	1.02904	2.25	[6, 0]	[2, 0]	0.500569	2.75	{'W585': 0.30250200629234314, 'N573': 0.30250200629234314, 'G572': 0.30250200629234314, 'K610': 0.30250200629234314, 'Y611': 0.15142300724983215, 'A565': 0.30250200629234314, 'A614': 0.15142300724983215, 'I567': 0.30250200629234314, 'C566': 0.30250200629234314, 'I571': 0.30250200629234314, 'F431': 0.30250200629234314}	11	{'W585': 0.30250200629234314, 'G572': 0.30250200629234314, 'K610': 0.30250200629234314, 'Y611': 0.15142300724983215, 'A565': 0.30250200629234314, 'A614': 0.15142300724983215, 'C566': 0.30250200629234314, 'I571': 0.30250200629234314}	8	0.151423	11	8	0.151079	9	6										0.210845	1.74046	3	0.9922	likely_pathogenic
A570G	7	Pore	c.1709C>G	NM_000238.4(KCNH2):c.1709C>G (p.Ala570Gly)	Clinvar	Long QT syndrome	NA	Uncertain significance	3	0.229185	0.190324	0	0.419509	1.5	no rotamers	no rotamers	0	1.5	{}	0	{}	0																0	0.419509	1.5	0.8262	likely_pathogenic
A570S	7	Pore	c.1708G>T	NM_000238.4(KCNH2):c.1708G>T (p.Ala570Ser)	Clinvar	not provided	NA	Likely pathogenic	4	0.0560409	0.209795	0	0.265836	1.25	[0, 0]	[0, 0]	0	1.25	{'N573': 0.9436429738998413, 'G572': 0.9436429738998413, 'I571': 0.6840739846229553, 'C566': 0.9436429738998413, 'I567': 0.9436429738998413, 'M574': 0.9436429738998413}	6	{'G572': 0.9436429738998413, 'I571': 0.6840739846229553, 'C566': 0.9436429738998413}	3	0.684074	6	3	0.259569	5	2										0.445865	0.711701	1.75	0.6067	likely_pathogenic
A570T	7	Pore	c.1708G>A	NM_000238.4(KCNH2):c.1708G>A (p.Ala570Thr)	Cardiogen and Clinvar	Long QT syndrome	not provided	Uncertain significance (PM1 PM2 PP3)	3	0.177806	0.181598	0	0.359404	1.5	[0, 0]	[0, 0]	0	1.5	{'N573': 0.9537369906902313, 'G572': 0.9537369906902313, 'I571': 0.5452079772949219, 'C566': 0.9537369906902313, 'I567': 0.9537369906902313, 'M574': 0.9537369906902313}	6	{'G572': 0.9537369906902313, 'I571': 0.5452079772949219, 'C566': 0.9537369906902313}	3	0.545208	6	3	0.408529	5	2										0.436016	0.795419	2	0.9238	likely_pathogenic
I571L	7	Pore	c.1711A>C	NM_000238.4(KCNH2):c.1711A>C (p.Ile571Leu)	Clinvar	Congenital long QT syndrome	NA	not provided	3	0.00621321	0.0302558	0	0.036469	1	[0, 0]	[0, 0]	0	1	{'W568': 0.9694719910621643, 'Y569': 0.9694719910621643, 'S636': 0.32962000370025635, 'E637': 0.32962000370025635, 'I567': 0.9694719910621643, 'F640': 0.639851987361908}	6	{'W568': 0.9694719910621643, 'E637': 0.32962000370025635, 'F640': 0.639851987361908}	3	0.639852	4	2	0.32962	5	2										0.451774	0.488243	1.5	0.7709	likely_pathogenic
I571V	7	Pore	c.1711A>G	NM_000238.4(KCNH2):c.1711A>G (p.Ile571Val)	Clinvar	Cardiovascular phenotype|not provided|Long QT syndrome	NA	Conflicting classifications of pathogenicity	3	0.138141	0.0823273	0	0.220469	1.25	[0]	[0]	0	1.25	{'W568': 0.9391440153121948, 'Y569': 0.9391440153121948, 'S636': 0.9391440153121948, 'I567': 0.9391440153121948}	4	{'W568': 0.9391440153121948}	1	0.939144	4	1													0.234786	0.455255	1.5	0.4099	ambiguous	0.766	likely_pathogenic
G572A	7	Pore	c.1715G>C	NM_000238.4(KCNH2):c.1715G>C (p.Gly572Ala)	Clinvar	not provided	NA	Likely pathogenic	4	0.229185	0.190324	0	0.419509	1.5	no rotamers	no rotamers	0	1.5	{}	0	{}	0																0	0.419509	1.5	0.9467	likely_pathogenic
G572C	7	Pore	c.1714G>T	NM_000238.4(KCNH2):c.1714G>T (p.Gly572Cys)	Cardiogen and Clinvar	Congenital long QT syndrome	Long QT syndrome	Pathogenic (PM1 PM2 PM5 PP3 PS3)	5	0.349652	0.187385	0	0.537036	1.75	[5, 6]	[1, 0]	0.86079	2.75	{'W568': 0.9827370047569275, 'Y569': 0.9827370047569275, 'W585': 0.9827370047569275, 'A570': 0.9827370047569275, 'E575': 0.9827370047569275, 'L586': 0.9827370047569275}	6	{'W568': 0.9827370047569275, 'W585': 0.9827370047569275, 'A570': 0.9827370047569275, 'E575': 0.9827370047569275}	4	0.709123	6	4	0.273614	6	4										0.655158	2.05298	3.5	0.9984	likely_pathogenic
G572D	7	Pore	c.1715G>A	NM_000238.4(KCNH2):c.1715G>A (p.Gly572Asp)	Clinvar	Congenital long QT syndrome	NA	not provided	3	0.431196	0.45531	0.5	1.38651	2.75	[10, 12, 10]	[2, 1, 0]	0.924778	3.75	{'L586': 0.6694549843668938, 'Y569': 0.6694549843668938, 'W585': 0.6694549843668938, 'N573': 0.1007160022854805, 'A570': 0.6694549843668938, 'E575': 0.6694549843668938, 'W568': 0.6694549843668938}	7	{'W585': 0.6694549843668938, 'A570': 0.6694549843668938, 'E575': 0.6694549843668938, 'W568': 0.6694549843668938}	4	0.418153	6	4	0.150586	6	4	0.100716	7	4							0.436711	2.748	4.25	0.9995	likely_pathogenic
G572R	7	Pore	c.1714G>C	NM_000238.4(KCNH2):c.1714G>C (p.Gly572Arg)	Clinvar	Long QT syndrome 2	NA	Pathogenic	5	0.886396	0.443689	0.5	1.83008	3.25	[39]	[38]	1	4.5	{'W568': 0.10116299986839294, 'L586': 0.10116299986839294, 'W585': 0.10116299986839294, 'Y569': 0.10116299986839294, 'T613': 0.10116299986839294, 'A570': 0.10116299986839294, 'E575': 0.10116299986839294, 'V630': 0.10116299986839294}	8	{'W568': 0.10116299986839294, 'W585': 0.10116299986839294, 'T613': 0.10116299986839294, 'A570': 0.10116299986839294, 'E575': 0.10116299986839294, 'V630': 0.10116299986839294}	6	0.101163	8	6													0.0758722	2.90596	4.5	0.9992	likely_pathogenic
G572S	7	Pore	c.1714G>A	NM_000238.4(KCNH2):c.1714G>A (p.Gly572Ser)	Cardiogen and Clinvar	not provided|Long QT syndrome|Cardiovascular phenotype|Long QT syndrome 2	Long QT syndrome	Pathogenic (PM1 PM2 PP3 PP5 PS3)	5	0.293027	0.0344472	0	0.327475	1.5	[4, 3, 2]	[0, 0, 0]	0.5	2	{'L586': 0.9999999925494194, 'Y569': 0.9999999925494194, 'W585': 0.9999999925494194, 'N573': 0.11614000052213669, 'A570': 0.9999999925494194, 'E575': 0.9999999925494194, 'W568': 0.9999999925494194}	7	{'W585': 0.9999999925494194, 'A570': 0.9999999925494194, 'E575': 0.9999999925494194, 'W568': 0.9999999925494194}	4	0.462748	6	4	0.421112	6	4	0.11614	7	4							0.655606	1.48308	2.75	0.9766	likely_pathogenic
G572V	7	Pore	c.1715G>T	NM_000238.4(KCNH2):c.1715G>T (p.Gly572Val)	Clinvar	not provided|Long QT syndrome	NA	Pathogenic/Likely pathogenic	4/5	0.486544	0.316345	0	0.802889	2	[7]	[2]	1	3.25	{'L586': 0.9949380159378052, 'Y569': 0.9949380159378052, 'W585': 0.9949380159378052, 'W568': 0.9949380159378052, 'N573': 0.9949380159378052, 'A570': 0.9949380159378052, 'E575': 0.9949380159378052}	7	{'W585': 0.9949380159378052, 'W568': 0.9949380159378052, 'A570': 0.9949380159378052, 'E575': 0.9949380159378052}	4	0.994938	7	4													0.568536	2.37143	3.75	0.999	likely_pathogenic
M574V	7	Pore	c.1720A>G	NM_000238.4(KCNH2):c.1720A>G (p.Met574Val)	Clinvar	not provided|Long QT syndrome	NA	Uncertain significance	3	0.155532	0.0311871	0	0.186719	1.25	[0, 0]	[0, 0]	0	1.25	{'A570': 0.9412059783935547, 'E575': 0.9412059783935547}	2	{'A570': 0.9412059783935547, 'E575': 0.9412059783935547}	2	0.744181	2	2	0.197025	2	2										0.941206	1.12793	2.25	0.072	likely_benign
E575G	7	Pore	c.1724A>G	NM_000238.4(KCNH2):c.1724A>G (p.Glu575Gly)	Cardiogen and Clinvar	Congenital long QT syndrome	not provided	Likely pathogenic (PM1 PM2 PP3 PS3)	4	0.58319	0.409386	0.5	1.49258	2.75	no rotamers	no rotamers	0	2.75	{}	0	{}	0																0	1.49258	2.75	0.9561	likely_pathogenic
E575V	7	Pore	c.1724A>T	NM_000238.4(KCNH2):c.1724A>T (p.Glu575Val)	Clinvar	Cardiovascular phenotype	NA	Uncertain significance	3	0.0657784	0.766261	0.5	1.33204	2.5	[0]	[0]	0	2.5	{'N573': 0.9886249899864197, 'G572': 0.9886249899864197, 'P577': 0.9886249899864197, 'Q576': 0.9886249899864197, 'M574': 0.9886249899864197}	5	{'G572': 0.9886249899864197}	1	0.988625	5	1													0.197725	1.52976	2.75	0.9831	likely_pathogenic
Q576H	7	Pore	c.1728G>C	NM_000238.4(KCNH2):c.1728G>C (p.Gln576His)	Cardiogen	-	Long QT syndrome	Uncertain significance (PM1 PM2 PP3)	3	0.0335203	0.0734395	0.5	0.60696	1.75	[10, 17]	[2, 3]	1	3	{'N573': 0.4809750020503998, 'G572': 0.4809750020503998, 'P577': 0.4809750020503998, 'E575': 0.4809750020503998, 'M574': 0.4809750020503998}	5	{'G572': 0.4809750020503998, 'E575': 0.4809750020503998}	2	0.376946	5	2	0.104029	5	2										0.19239	1.79935	3.25	0.27	likely_benign
P577Q	7	Pore	c.1730C>A	NM_000238.4(KCNH2):c.1730C>A (p.Pro577Gln)	Clinvar	not provided	NA	Uncertain significance	3	0.182587	0.14232	0	0.324907	1.5	[0, 0]	[0, 0]	0	1.5	{}	0	{}	0	0.1853	0	0	0.1466	0	0										0	0.324907	1.5	0.1055	likely_benign
P577S	7	Pore	c.1729C>T	NM_000238.4(KCNH2):c.1729C>T (p.Pro577Ser)	Clinvar	not provided	NA	Uncertain significance	3	0.142604	0.253566	0	0.396171	1.5	[0, 0, 0]	[0, 0, 0]	0	1.5	{}	0	{}	0	0.4707	0	0	0.2938	0	0	0.2354	0	0							0	0.396171	1.5	0.0988	likely_benign
H578P	7	Pore	c.1733A>C	NM_000238.4(KCNH2):c.1733A>C (p.His578Pro)	Clinvar	not provided|Short QT syndrome type 1|Long QT syndrome 2|Long QT syndrome	NA	Uncertain significance	3	0.226742	0.109671	0.5	0.836413	2				2																					0.836413	2	0.1214	likely_benign
H578Y	7	Pore	c.1732C>T	NM_000238.4(KCNH2):c.1732C>T (p.His578Tyr)	Clinvar	Long QT syndrome	NA	Uncertain significance	3	0.182949	0.346094	0.5	1.02904	2.25				2.25																					1.02904	2.25	0.0817	likely_benign
M579I	7	Pore	c.1737G>A	NM_000238.4(KCNH2):c.1737G>A (p.Met579Ile)	Clinvar	Long QT syndrome|not provided	NA	Uncertain significance	3	0.0257182	0.113826	0	0.139544	1.25				1.25																					0.139544	1.25	0.2156	likely_benign
M579R	7	Pore	c.1736T>G	NM_000238.4(KCNH2):c.1736T>G (p.Met579Arg)	Clinvar	not provided	NA	Uncertain significance	3	0.187297	0.683184	0.5	1.37048	2.75				2.75																					1.37048	2.75	0.0869	likely_benign
M579T	7	Pore	c.1736T>C	NM_000238.4(KCNH2):c.1736T>C (p.Met579Thr)	Clinvar	Long QT syndrome	NA	Uncertain significance	3	0.268423	0.302533	0	0.570956	1.75				1.75																					0.570956	1.75	0.0824	likely_benign
M579V	7	Pore	c.1735A>G	NM_000238.4(KCNH2):c.1735A>G (p.Met579Val)	Clinvar	Long QT syndrome	NA	Uncertain significance	3	0.155532	0.0311871	0	0.186719	1.25				1.25																					0.186719	1.25	0.0697	likely_benign
D580H	7	Pore	c.1738G>C	NM_000238.4(KCNH2):c.1738G>C (p.Asp580His)	Clinvar	Long QT syndrome|not provided	NA	Conflicting classifications of pathogenicity	3	0.221078	0.287434	1	1.50851	2.75				2.75																					1.50851	2.75	0.1667	likely_benign
S581L	7	Pore	c.1742C>T	NM_000238.4(KCNH2):c.1742C>T (p.Ser581Leu)	Clinvar	Cardiac arrhythmia|Long QT syndrome|Cardiovascular phenotype	NA	Uncertain significance	3	0.353076	0.455782	0	0.808857	2				2																					0.808857	2	0.1547	likely_benign
R582C	7	Pore	c.1744C>T	NM_000238.4(KCNH2):c.1744C>T (p.Arg582Cys)	Cardiogen and Clinvar	not provided|Congenital long QT syndrome|Cardiovascular phenotype|Long QT syndrome	not provided	Pathogenic (PM1 PM2 PM5 PP3 PP5 PS3)	5	0.481547	0.543417	0.5	1.52496	2.75				2.75																					1.52496	2.75	0.3029	likely_benign
R582H	7	Pore	c.1745G>A	NM_000238.4(KCNH2):c.1745G>A (p.Arg582His)	Clinvar	Cardiac arrhythmia|Long QT syndrome	NA	Uncertain significance	3	0.234121	0.141392	0	0.375514	1.5				1.5																					0.375514	1.5	0.0808	likely_benign
R582L	7	Pore	c.1745G>T	NM_000238.4(KCNH2):c.1745G>T (p.Arg582Leu)	Cardiogen and Clinvar	Long QT syndrome	not provided	Pathogenic (PM1 PM2 PM5 PP3 PP5)	5	0.240293	0.786133	0.5	1.52643	2.75				2.75																					1.52643	2.75	0.3512	ambiguous	0.742	likely_pathogenic
R582P	7	Pore	c.1745G>C	NM_000238.4(KCNH2):c.1745G>C (p.Arg582Pro)	Cardiogen	-	not provided	Likely pathogenic (PM1 PM2 PM5 PP3)	4	0.449704	0.264971	0.5	1.21467	2.5				2.5																					1.21467	2.5	0.2396	likely_benign
I583L	7	Pore	c.1747A>C	NM_000238.4(KCNH2):c.1747A>C (p.Ile583Leu)	Clinvar	Long QT syndrome|Cardiovascular phenotype	NA	Uncertain significance	3	0.00621321	0.0302558	0	0.036469	1	[0, 0]	[0, 0]	0	1	{'H587': 0.9142999649047852}	1	{}	0	0.6252	1	0	0.2891	1	0										0	0.036469	1	0.6301	likely_pathogenic
I583M	7	Pore	c.1749C>G	NM_000238.4(KCNH2):c.1749C>G (p.Ile583Met)	Cardiogen and Clinvar	Long QT syndrome	not provided	Uncertain significance (PM1 PM2 PP3)	3	0.0257182	0.113826	0	0.139544	1.25	[0, 0, 0]	[0, 0, 0]	0	1.25	{'H587': 0.4667999893426895}	1	{}	0	0.1853	1	0	0.1634	1	0	0.1181	1	0							0	0.139544	1.25	0.5669	likely_pathogenic
I583V	7	Pore	c.1747A>G	NM_000238.4(KCNH2):c.1747A>G (p.Ile583Val)	Cardiogen and Clinvar	Long QT syndrome|Cardiac arrhythmia	Arrhythmogenic right ventricular dysplasia	Uncertain significance (PM1 PM2 PP3)	3	0.138141	0.0823273	0	0.220469	1.25	[0, 0]	[0, 0]	0	1.25	{'H587': 0.9260000288486481, 'G584': 0.18700000643730164}	2	{'G584': 0.18700000643730164}	1	0.739	1	0	0.187	2	1										0.0935	0.313969	1.5	0.3525	ambiguous	0.725	likely_pathogenic
G584C	7	Pore	c.1750G>T	NM_000238.4(KCNH2):c.1750G>T (p.Gly584Cys)	Clinvar	not provided|Long QT syndrome	NA	Conflicting classifications of pathogenicity	3	0.349652	0.187385	0	0.537036	1.75	[0, 0]	[0, 0]	0	1.75	{'L586': 0.33313798904418945, 'H587': 0.33313798904418945, 'W585': 0.9109869599342346, 'T634': 0.9109869599342346, 'I583': 0.9109869599342346, 'E637': 0.9109869599342346, 'N588': 0.9109869599342346}	7	{'W585': 0.9109869599342346, 'T634': 0.9109869599342346, 'E637': 0.9109869599342346, 'N588': 0.9109869599342346}	4	0.577849	5	4	0.333138	7	4										0.652644	1.18968	2.5	0.9898	likely_pathogenic
G584R	7	Pore	c.1750G>C	NM_000238.4(KCNH2):c.1750G>C (p.Gly584Arg)	Clinvar	Congenital long QT syndrome	NA	not provided	3	0.886396	0.443689	0.5	1.83008	3.25	[11, 17, 2]	[3, 3, 0]	0.852594	4.25	{'W585': 0.3674270063638687, 'T634': 0.3674270063638687, 'I583': 0.3674270063638687, 'S636': 0.10832200199365616, 'E637': 0.3674270063638687, 'N573': 0.109654001891613, 'G572': 0.25910500437021255, 'P577': 0.14945100247859955, 'Q576': 0.25910500437021255, 'E575': 0.3674270063638687, 'N588': 0.3674270063638687}	11	{'W585': 0.3674270063638687, 'T634': 0.3674270063638687, 'E637': 0.3674270063638687, 'G572': 0.25910500437021255, 'E575': 0.3674270063638687, 'N588': 0.3674270063638687}	6	0.149451	9	6	0.109654	9	6	0.108322	7	5							0.25011	2.93279	4.5	0.9955	likely_pathogenic
G584S	7	Pore	c.1750G>A	NM_000238.4(KCNH2):c.1750G>A (p.Gly584Ser)	Cardiogen and Clinvar	Congenital long QT syndrome|Long QT syndrome|not provided|Cardiovascular phenotype|Cardiac arrhythmia|Long QT syndrome 2	Long QT syndrome	Pathogenic (PM1 PM2 PP3 PP5 PS3)	5	0.293027	0.0344472	0	0.327475	1.5	[0, 3]	[0, 1]	0.464405	2	{'L586': 0.4967480003833771, 'H587': 0.4967480003833771, 'W585': 0.92746901512146, 'T634': 0.92746901512146, 'I583': 0.92746901512146, 'E637': 0.92746901512146, 'N588': 0.92746901512146}	7	{'W585': 0.92746901512146, 'T634': 0.92746901512146, 'E637': 0.92746901512146, 'N588': 0.92746901512146}	4	0.496748	7	4	0.430721	5	4										0.628433	1.42031	2.75	0.7201	likely_pathogenic
G584V	7	Pore	c.1751_1752delinsTG; c.1751G>T	NM_000238.4(KCNH2):c.1751G>T (p.Gly584Val)	Cardiogen and Clinvar	Congenital long QT syndrome	Long QT syndrome	Likely pathogenic (PM1 PM2 PM5 PP3)	4	0.486544	0.316345	0	0.802889	2	[0]	[0]	0	2	{'L586': 0.9652479887008667, 'H587': 0.9652479887008667, 'W585': 0.9652479887008667, 'T634': 0.9652479887008667, 'I583': 0.9652479887008667, 'E637': 0.9652479887008667, 'N588': 0.9652479887008667}	7	{'W585': 0.9652479887008667, 'T634': 0.9652479887008667, 'E637': 0.9652479887008667, 'N588': 0.9652479887008667}	4	0.965248	7	4													0.55157	1.35446	2.75	0.9944	likely_pathogenic
W585C	7	Pore	c.1755G>C; c.1755G>T	NM_000238.4(KCNH2):c.1755G>C (p.Trp585Cys)	Cardiogen and Clinvar	Long QT syndrome	not provided	Pathogenic (PM1 PM2 PP3 PP5 PS1 PS3)	5	0.619282	0.225511	0	0.844793	2	[1, 0]	[0, 0]	0.416909	2.5	{'W568': 0.938089981675148, 'S631': 0.7821959853172302, 'P632': 0.7821959853172302, 'E637': 0.938089981675148, 'N588': 0.938089981675148, 'L589': 0.938089981675148, 'L586': 0.938089981675148}	7	{'W568': 0.938089981675148, 'S631': 0.7821959853172302, 'P632': 0.7821959853172302, 'E637': 0.938089981675148, 'N588': 0.938089981675148}	5	0.782196	7	5	0.155894	5	3										0.652248	1.91395	3.25	0.9999	likely_pathogenic
W585L	7	Pore	c.1754G>T	NM_000238.4(KCNH2):c.1754G>T (p.Trp585Leu)	Clinvar	not provided|Long QT syndrome	NA	Conflicting classifications of pathogenicity	3	0.351736	0.198115	0	0.549851	1.75	[5]	[2]	1	3	{'W568': 0.8942130208015442, 'S631': 0.8942130208015442, 'P632': 0.8942130208015442, 'N633': 0.8942130208015442, 'E637': 0.8942130208015442, 'N588': 0.8942130208015442, 'L589': 0.8942130208015442, 'L586': 0.8942130208015442}	8	{'W568': 0.8942130208015442, 'S631': 0.8942130208015442, 'P632': 0.8942130208015442, 'N633': 0.8942130208015442, 'E637': 0.8942130208015442, 'N588': 0.8942130208015442}	6	0.894213	8	6													0.67066	2.22051	3.75	0.996	likely_pathogenic
L586V	7	Pore	c.1756C>G	NM_000238.4(KCNH2):c.1756C>G (p.Leu586Val)	Clinvar	not provided	NA	Uncertain significance	3	0.144355	0.0624281	0	0.206783	1.25	[0]	[0]	0	1.25	{'G590': 0.8789910078048706, 'W585': 0.8789910078048706, 'Y597': 0.8789910078048706, 'N588': 0.8789910078048706, 'L589': 0.8789910078048706}	5	{'W585': 0.8789910078048706, 'Y597': 0.8789910078048706, 'N588': 0.8789910078048706}	3	0.878991	5	3													0.527395	0.734177	2	0.9618	likely_pathogenic
N588D	7	Pore	c.1762A>G	NM_000238.4(KCNH2):c.1762A>G (p.Asn588Asp)	Clinvar	Long QT syndrome|not provided	NA	Conflicting classifications of pathogenicity	3	0.0308445	0.18591	0.5	0.716755	1.75	[1, 1, 0]	[0, 0, 0]	0.430207	2.5	{'D591': 0.7637709975242615, 'G590': 0.7637709975242615, 'G584': 0.7637709975242615, 'W585': 0.7637709975242615, 'Q592': 0.7637709975242615, 'L586': 0.7637709975242615}	6	{'D591': 0.7637709975242615, 'G584': 0.7637709975242615, 'W585': 0.7637709975242615}	3	0.517892	6	3	0.139268	6	3	0.106611	6	3							0.381885	1.52885	2.75	0.399	ambiguous	0.622	likely_pathogenic
N588K	7	Pore	c.1764C>A	NM_000238.4(KCNH2):c.1764C>A (p.Asn588Lys)	Clinvar	Cardiovascular phenotype	NA	Likely pathogenic	4	0.35314	0.207167	0.5	1.06031	2.25	[5, 0]	[2, 0]	0.569819	3	{'D591': 0.42104099690914154, 'G590': 0.42104099690914154, 'G584': 0.42104099690914154, 'N633': 0.23991699516773224, 'I583': 0.23991699516773224, 'S631': 0.1811240017414093, 'Q592': 0.42104099690914154, 'W585': 0.42104099690914154, 'L586': 0.42104099690914154}	9	{'D591': 0.42104099690914154, 'G584': 0.42104099690914154, 'N633': 0.23991699516773224, 'S631': 0.1811240017414093, 'W585': 0.42104099690914154}	5	0.239917	8	4	0.181124	7	4										0.223458	1.85358	3.25	0.779	likely_pathogenic
L589P	7	Pore	c.1766T>C	NM_000238.4(KCNH2):c.1766T>C (p.Leu589Pro)	Cardiogen	-	not provided	Uncertain significance (PM1 PM2 PP3)	3	0.221559	0.599632	0	0.821191	2	[8, 7]	[0, 0]	0.5	2.5	{'L586': 0.9999999701976776, 'H587': 0.9999999701976776, 'I593': 0.9999999701976776, 'W585': 0.9999999701976776, 'G590': 0.7178869843482971, 'D591': 0.9999999701976776, 'N588': 0.9999999701976776, 'Q592': 0.9999999701976776}	8	{'I593': 0.9999999701976776, 'W585': 0.9999999701976776, 'D591': 0.9999999701976776, 'N588': 0.9999999701976776}	4	0.717887	8	4	0.282113	7	4										0.520151	1.84134	3.25	0.9993	likely_pathogenic
G590V	7	Pore	c.1769G>T	NM_000238.4(KCNH2):c.1769G>T (p.Gly590Val)	Clinvar	Congenital long QT syndrome	NA	not provided	3	0.486544	0.316345	0	0.802889	2	[2, 10, 12]	[0, 0, 0]	0.5	2.5	{'D591': 0.9999999850988388, 'H587': 0.9999999850988388, 'I593': 0.9999999850988388, 'K595': 0.9999999850988388, 'Y597': 0.9999999850988388, 'P596': 0.9999999850988388, 'N588': 0.9999999850988388, 'P605': 0.6261329799890518, 'L586': 0.9999999850988388}	9	{'D591': 0.9999999850988388, 'I593': 0.9999999850988388, 'K595': 0.9999999850988388, 'Y597': 0.9999999850988388, 'P596': 0.9999999850988388, 'N588': 0.9999999850988388, 'P605': 0.6261329799890518}	7	0.462099	9	7	0.373867	8	6	0.164034	9	7							0.767393	2.07028	3.5	0.9847	likely_pathogenic
D591G	7	Pore	c.1772A>G	NM_000238.4(KCNH2):c.1772A>G (p.Asp591Gly)	Cardiogen	-	not provided	Uncertain significance (PM1 PM2 PP3)	3	0.431196	0.45531	0.5	1.38651	2.75	no rotamers	no rotamers	0	2.75	{}	0	{}	0																0	1.38651	2.75	0.2082	likely_benign
D591H	7	Pore	c.1771G>C	NM_000238.4(KCNH2):c.1771G>C (p.Asp591His)	Cardiogen and Clinvar	Long QT syndrome	Short QT syndrome	Likely pathogenic (PM1 PM2 PP3 PS3)	4	0.221078	0.287434	1	1.50851	2.75	[0, 0]	[0, 0]	0	2.75	{'H587': 0.36438999325037, 'Q592': 0.36438999325037, 'N588': 0.36438999325037, 'L589': 0.36438999325037}	4	{'N588': 0.36438999325037}	1	0.258178	4	1	0.106212	4	1										0.0910975	1.59961	3	0.2583	likely_benign
D591N	7	Pore	c.1771G>A	NM_000238.4(KCNH2):c.1771G>A (p.Asp591Asn)	Clinvar	Cardiac arrhythmia|Long QT syndrome 2|Long QT syndrome	NA	Uncertain significance	3	0.0308445	0.18591	0.5	0.716755	1.75	[0, 0, 0]	[0, 0, 0]	0	1.75	{'H587': 0.6517640054225922, 'Q592': 0.6517640054225922, 'G590': 0.1253640055656433, 'N588': 0.6517640054225922, 'L589': 0.6517640054225922}	5	{'N588': 0.6517640054225922}	1	0.329411	4	1	0.196989	4	1	0.125364	5	1							0.156673	0.873427	2	0.1076	likely_benign
I593K	7	Pore	c.1778T>A	NM_000238.4(KCNH2):c.1778T>A (p.Ile593Lys)	Clinvar	Long QT syndrome	NA	Pathogenic	5	0.110038	0.924506	0.5	1.53454	2.75	[0, 7, 0]	[0, 1, 0]	0.282836	3.25	{'G590': 0.46325500309467316, 'Q592': 0.46325500309467316, 'K595': 0.46325500309467316, 'G594': 0.13102500140666962, 'L589': 0.46325500309467316}	5	{'K595': 0.46325500309467316, 'G594': 0.13102500140666962}	2	0.222607	4	1	0.131025	5	2	0.109623	4	1							0.135468	1.95285	3.25	0.9777	likely_pathogenic
I593L	7	Pore	c.1777A>C	NM_000238.4(KCNH2):c.1777A>C (p.Ile593Leu)	Clinvar	Long QT syndrome	NA	Uncertain significance	3	0.00621321	0.0302558	0	0.036469	1	[0, 0]	[0, 0]	0	1	{'G590': 0.930635005235672, 'Q592': 0.930635005235672, 'K595': 0.930635005235672, 'G594': 0.1786240041255951, 'L589': 0.930635005235672}	5	{'K595': 0.930635005235672, 'G594': 0.1786240041255951}	2	0.752011	4	1	0.178624	5	2										0.259452	0.295921	1.25	0.1344	likely_benign
I593M	7	Pore	c.1779A>G	NM_000238.4(KCNH2):c.1779A>G (p.Ile593Met)	Cardiogen and Clinvar	Long QT syndrome	Long QT syndrome	Likely pathogenic (PM1 PM2 PM5 PP3)	4	0.0257182	0.113826	0	0.139544	1.25	[0, 0, 0, 0]	[0, 0, 0, 0]	0	1.25	{'G590': 0.5734390020370483, 'Q592': 0.5734390020370483, 'K595': 0.5734390020370483, 'G594': 0.114205002784729, 'L589': 0.5734390020370483}	5	{'K595': 0.5734390020370483, 'G594': 0.114205002784729}	2	0.219359	4	1	0.135313	4	1	0.114205	5	2	0.104562	4	1				0.160491	0.300034	1.25	0.3335	likely_benign
I593R	7	Pore	c.1778T>G	NM_000238.4(KCNH2):c.1778T>G (p.Ile593Arg)	Clinvar	Long QT syndrome|not provided	NA	Pathogenic	5	0.23338	0.806032	0.5	1.53941	2.75	[3, 0, 11]	[2, 0, 1]	0.654127	3.75	{'G590': 0.2679160088300705, 'Q592': 0.2679160088300705, 'K595': 0.2679160088300705, 'G594': 0.07728700339794159, 'T613': 0.09796400368213654, 'D609': 0.2679160088300705, 'L589': 0.2679160088300705, 'S606': 0.07728700339794159}	8	{'K595': 0.2679160088300705, 'G594': 0.07728700339794159, 'T613': 0.09796400368213654, 'D609': 0.2679160088300705}	4	0.097964	6	3	0.092665	5	2	0.077287	7	3							0.119171	2.31271	3.75	0.9594	likely_pathogenic
I593T	7	Pore	c.1778T>C	NM_000238.4(KCNH2):c.1778T>C (p.Ile593Thr)	Cardiogen and Clinvar	Cardiovascular phenotype|not provided	not provided	Pathogenic (PM1 PM2 PM5 PP3 PP5)	5	0.22234	0.430504	0	0.652845	1.75	[0, 0]	[0, 0]	0	1.75	{'G590': 0.9534370005130768, 'Q592': 0.9534370005130768, 'K595': 0.9534370005130768, 'G594': 0.6815170049667358, 'L589': 0.9534370005130768}	5	{'K595': 0.9534370005130768, 'G594': 0.6815170049667358}	2	0.681517	5	2	0.27192	4	1										0.340587	0.993431	2.25	0.5055	ambiguous	0.782	likely_pathogenic
I593V	7	Pore	c.1777A>G	NM_000238.4(KCNH2):c.1777A>G (p.Ile593Val)	Cardiogen and Clinvar	Congenital long QT syndrome	Long QT syndrome	Uncertain significance (PM1 PM2 PP3)	3	0.138141	0.0823273	0	0.220469	1.25	[0]	[0]	0	1.25	{'G590': 0.8689560294151306, 'Q592': 0.8689560294151306, 'K595': 0.8689560294151306, 'G594': 0.8689560294151306, 'L589': 0.8689560294151306}	5	{'K595': 0.8689560294151306, 'G594': 0.8689560294151306}	2	0.868956	5	2													0.347582	0.568051	1.75	0.3517	ambiguous	0.717	likely_pathogenic
G594D	7	Pore	c.1781G>A	NM_000238.4(KCNH2):c.1781G>A (p.Gly594Asp)	Clinvar	Cardiovascular phenotype|Long QT syndrome	NA	Conflicting classifications of pathogenicity	3	0.431196	0.45531	0.5	1.38651	2.75	[0, 0, 0]	[0, 0, 0]	0	2.75	{'I593': 0.7857670187950134, 'K595': 0.7857670187950134, 'P596': 0.7857670187950134}	3	{'I593': 0.7857670187950134, 'K595': 0.7857670187950134, 'P596': 0.7857670187950134}	3	0.422026	3	3	0.219518	3	3	0.144223	3	3							0.785767	2.17227	3.75	0.7848	likely_pathogenic
G594R	7	Pore	c.1780G>C	NM_000238.4(KCNH2):c.1780G>C (p.Gly594Arg)	Clinvar	Long QT syndrome	NA	Uncertain significance	3	0.886396	0.443689	0.5	1.83008	3.25	[0]	[0]	0	3.25	{'I593': 0.1368200033903122, 'K595': 0.1368200033903122, 'P596': 0.1368200033903122}	3	{'I593': 0.1368200033903122, 'K595': 0.1368200033903122, 'P596': 0.1368200033903122}	3	0.13682	3	3													0.13682	1.9669	3.5	0.673	likely_pathogenic
G594S	7	Pore	c.1780G>A	NM_000238.4(KCNH2):c.1780G>A (p.Gly594Ser)	Clinvar	Long QT syndrome	NA	Uncertain significance	3	0.293027	0.0344472	0	0.327475	1.5	[0, 0, 0]	[0, 0, 0]	0	1.5	{'I593': 0.9999990016222, 'K595': 0.9999990016222, 'P596': 0.9999990016222}	3	{'I593': 0.9999990016222, 'K595': 0.9999990016222, 'P596': 0.9999990016222}	3	0.584678	3	3	0.226683	3	3	0.188638	3	3							0.999999	1.32747	2.5	0.455	ambiguous	0.79	likely_pathogenic
G594V	7	Pore	c.1781G>T	NM_000238.4(KCNH2):c.1781G>T (p.Gly594Val)	Clinvar	Cardiovascular phenotype	NA	Uncertain significance	3	0.486544	0.316345	0	0.802889	2	[0]	[0]	0	2	{'I593': 0.9150869846343994, 'K595': 0.9150869846343994, 'P596': 0.9150869846343994}	3	{'I593': 0.9150869846343994, 'K595': 0.9150869846343994, 'P596': 0.9150869846343994}	3	0.915087	3	3													0.915087	1.71798	3	0.9682	likely_pathogenic
K595E	7	Pore	c.1783A>G	NM_000238.4(KCNH2):c.1783A>G (p.Lys595Glu)	Clinvar	Long QT syndrome	NA	Uncertain significance	3	0.203085	0.0736928	1	1.27678	2.5	[1]	[0]	0.5	3.25	{'P605': 0.13210099935531616, 'G604': 0.13210099935531616, 'I593': 0.13210099935531616, 'S606': 0.13210099935531616, 'G594': 0.13210099935531616, 'Y597': 0.13210099935531616, 'G590': 0.13210099935531616, 'P596': 0.13210099935531616}	8	{'P605': 0.13210099935531616, 'G604': 0.13210099935531616, 'I593': 0.13210099935531616, 'G594': 0.13210099935531616, 'Y597': 0.13210099935531616, 'P596': 0.13210099935531616}	6	0.132101	8	6													0.0990757	1.87585	3.25	0.9107	likely_pathogenic
K595N	7	Pore	c.1785A>T	NM_000238.4(KCNH2):c.1785A>T (p.Lys595Asn)	Clinvar	Congenital long QT syndrome	NA	not provided	3	0.35314	0.207167	0.5	1.06031	2.25	[5, 6, 13, 0]	[3, 0, 3, 0]	0.718384	3.25	{'P605': 0.5826829969882965, 'G604': 0.6886629983782768, 'I593': 0.6886629983782768, 'G594': 0.10598000138998032, 'Y597': 0.6886629983782768, 'P596': 0.6886629983782768, 'G590': 0.6886629983782768}	7	{'P605': 0.5826829969882965, 'G604': 0.6886629983782768, 'I593': 0.6886629983782768, 'G594': 0.10598000138998032, 'Y597': 0.6886629983782768, 'P596': 0.6886629983782768}	6	0.250283	6	5	0.175917	6	5	0.156483	6	5	0.10598	6	5				0.573886	2.35258	3.75	0.963	likely_pathogenic
P596A	7	Pore	c.1786C>G	NM_000238.4(KCNH2):c.1786C>G (p.Pro596Ala)	Clinvar	Long QT syndrome 2	NA	Pathogenic	5	0.187558	0.356168	0	0.543726	1.75	no rotamers	no rotamers	0	1.75	{}	0	{}	0																0	0.543726	1.75	0.1529	likely_benign
P596H	7	Pore	c.1787C>A	NM_000238.4(KCNH2):c.1787C>A (p.Pro596His)	Clinvar	not provided	NA	Pathogenic	5	0.226742	0.109671	0.5	0.836413	2	[3]	[0]	0.5	2.5	{'D591': 0.2325579971075058, 'G590': 0.2325579971075058, 'Y597': 0.2325579971075058}	3	{'D591': 0.2325579971075058, 'Y597': 0.2325579971075058}	2	0.232558	3	2													0.155039	1.49145	2.75	0.1832	likely_benign
P596L	7	Pore	c.1787C>T	NM_000238.4(KCNH2):c.1787C>T (p.Pro596Leu)	Clinvar	Congenital long QT syndrome	NA	not provided	3	0.221559	0.599632	0	0.821191	2	[1]	[0]	0.5	2.5	{'D591': 0.9270910024642944, 'G590': 0.9270910024642944, 'Y597': 0.9270910024642944}	3	{'D591': 0.9270910024642944, 'Y597': 0.9270910024642944}	2	0.927091	3	2													0.618061	1.93925	3.25	0.2395	likely_benign
P596R	7	Pore	c.1787C>G	NM_000238.4(KCNH2):c.1787C>G (p.Pro596Arg)	Clinvar	Congenital long QT syndrome	NA	not provided	3	0.449704	0.264971	0.5	1.21467	2.5	[0, 0]	[0, 0]	0	2.5	{'D591': 0.12520499527454376, 'G590': 0.2618569880723953, 'Y597': 0.2618569880723953}	3	{'D591': 0.12520499527454376, 'Y597': 0.2618569880723953}	2	0.136652	2	1	0.125205	3	2										0.151796	1.36647	2.75	0.1264	likely_benign
P596S	7	Pore	c.1786C>T	NM_000238.4(KCNH2):c.1786C>T (p.Pro596Ser)	Cardiogen	-	not provided	Likely pathogenic (PM1 PM2 PM5 PP3)	4	0.142604	0.253566	0	0.396171	1.5	[0, 0]	[0, 0]	0	1.5	{'G590': 0.9484210163354874, 'Y597': 0.9484210163354874}	2	{'Y597': 0.9484210163354874}	1	0.772871	2	1	0.17555	2	1										0.474211	0.870381	2	0.1961	likely_benign
P596T	7	Pore	c.1786C>A	NM_000238.4(KCNH2):c.1786C>A (p.Pro596Thr)	Cardiogen	-	not provided	Likely pathogenic (PM1 PM2 PM5 PP3)	4	0.0231806	0.311988	0	0.335168	1.5	[0]	[0]	0	1.5	{'G590': 0.9674080014228821, 'Y597': 0.9674080014228821}	2	{'Y597': 0.9674080014228821}	1	0.967408	2	1													0.483704	0.818872	2	0.1792	likely_benign
Y597C	7	Pore	c.1790A>G	NM_000238.4(KCNH2):c.1790A>G (p.Tyr597Cys)	Clinvar	Long QT syndrome|not provided	NA	Pathogenic/Likely pathogenic	4/5	0.444166	0.203106	0	0.647273	1.75	[1, 0, 0]	[0, 0, 0]	0.2832	2.25	{'G604': 0.5663999915122986, 'G603': 0.8405999839305878, 'P596': 0.9999999850988388}	3	{'G604': 0.5663999915122986, 'P596': 0.9999999850988388}	2	0.5664	3	2	0.2742	2	1	0.1594	1	1							0.6741	1.60457	3	0.3537	ambiguous	0.939	likely_pathogenic
Y597H	7	Pore	c.1789T>C	NM_000238.4(KCNH2):c.1789T>C (p.Tyr597His)	Cardiogen	-	not provided	Uncertain significance (PM1 PM2 PP3)	3	0.182949	0.346094	0.5	1.02904	2.25	[13, 2, 21, 4, 21]	[0, 1, 0, 1, 12]	0.732034	3.25	{'P605': 0.14509999752044678, 'G604': 0.5492000058293343, 'K595': 0.4415000081062317, 'G603': 0.8238000050187111, 'P596': 0.8238000050187111}	5	{'P605': 0.14509999752044678, 'G604': 0.5492000058293343, 'K595': 0.4415000081062317, 'P596': 0.8238000050187111}	4	0.2964	4	3	0.1533	2	1	0.1451	5	4	0.1213	2	1	0.1077	3	2	0.54748	2.30856	3.75	0.4631	ambiguous	0.894	likely_pathogenic
N598S	7	Pore	c.1793A>G	NM_000238.4(KCNH2):c.1793A>G (p.Asn598Ser)	Clinvar	Long QT syndrome	NA	Uncertain significance	3	0.150873	0.255959	0	0.406832	1.5				1.5																					0.406832	1.5	0.1323	likely_benign
S599N	7	Pore	c.1796G>A	NM_000238.4(KCNH2):c.1796G>A (p.Ser599Asn)	Clinvar	Cardiac arrhythmia	NA	Uncertain significance	3	0.150873	0.255959	0	0.406832	1.5				1.5																					0.406832	1.5	0.0885	likely_benign
S599R	7	Pore	c.1797C>A	NM_000238.4(KCNH2):c.1797C>A (p.Ser599Arg)	Clinvar	Cardiovascular phenotype	NA	Uncertain significance	3	0.57925	0.393056	0.5	1.47231	2.75				2.75																					1.47231	2.75	0.1948	likely_benign
S599T	7	Pore	c.1796G>C	NM_000238.4(KCNH2):c.1796G>C (p.Ser599Thr)	Clinvar	Long QT syndrome	NA	Uncertain significance	3	0.132794	0.024857	0	0.157651	1.25				1.25																					0.157651	1.25	0.0722	likely_benign
G601C	7	Pore	c.1801G>T	NM_000238.4(KCNH2):c.1801G>T (p.Gly601Cys)	Clinvar	Congenital long QT syndrome	NA	not provided	3	0.349652	0.187385	0	0.537036	1.75				1.75																					0.537036	1.75	0.2589	likely_benign
G601D	7	Pore	c.1802G>A	NM_000238.4(KCNH2):c.1802G>A (p.Gly601Asp)	Clinvar	not provided|Short QT syndrome type 1|Long QT syndrome 2	NA	Conflicting classifications of pathogenicity	3	0.431196	0.45531	0.5	1.38651	2.75				2.75																					1.38651	2.75	0.1301	likely_benign
G601S	7	Pore	c.1801G>A	NM_000238.4(KCNH2):c.1801G>A (p.Gly601Ser)	Cardiogen and Clinvar	Long QT syndrome|Long QT syndrome 2|Cardiovascular phenotype	Long QT syndrome	Pathogenic (PM1 PM2 PM5 PP3 PP5 PS3)	5	0.293027	0.0344472	0	0.327475	1.5				1.5																					0.327475	1.5	0.0761	likely_benign
L602P	7	Pore	c.1805T>C	NM_000238.4(KCNH2):c.1805T>C (p.Leu602Pro)	Clinvar	not provided|Cardiovascular phenotype|Long QT syndrome	NA	Conflicting classifications of pathogenicity	3	0.221559	0.599632	0	0.821191	2				2																					0.821191	2	0.0879	likely_benign
G603A	7	Pore	c.1808G>C	NM_000238.4(KCNH2):c.1808G>C (p.Gly603Ala)	Clinvar	not provided	NA	Uncertain significance	3	0.229185	0.190324	0	0.419509	1.5	no rotamers	no rotamers	0	1.5	{}	0	{}	0																0	0.419509	1.5	0.1139	likely_benign
G603D	7	Pore	c.1808G>A	NM_000238.4(KCNH2):c.1808G>A (p.Gly603Asp)	Clinvar	Long QT syndrome	NA	Uncertain significance	3	0.431196	0.45531	0.5	1.38651	2.75	[0, 0, 0, 3]	[0, 0, 0, 1]	0.139037	2.75	{'G604': 0.7889999970793724, 'Y597': 0.10970000177621841, 'P596': 0.10970000177621841}	3	{'G604': 0.7889999970793724, 'Y597': 0.10970000177621841, 'P596': 0.10970000177621841}	3	0.3087	1	1	0.1945	1	1	0.1761	1	1	0.1097	3	3				0.789	2.31454	3.75	0.2604	likely_benign
G603S	7	Pore	c.1807G>A	NM_000238.4(KCNH2):c.1807G>A (p.Gly603Ser)	Cardiogen	-	Long QT syndrome	Uncertain significance (PM1 PM2 PP3)	3	0.293027	0.0344472	0	0.327475	1.5	[0, 0, 0]	[0, 0, 0]	0	1.5	{'G604': 0.9998999983072281}	1	{'G604': 0.9998999983072281}	1	0.4707	1	1	0.2938	1	1	0.2354	1	1							0.9999	1.32737	2.5	0.0941	likely_benign
G604C	7	Pore	c.1810G>T	NM_000238.4(KCNH2):c.1810G>T (p.Gly604Cys)	Clinvar	Long QT syndrome	NA	Likely pathogenic	4	0.349652	0.187385	0	0.537036	1.75	[0, 4]	[0, 0]	0.198617	2	{'P605': 0.9518460035324097, 'K595': 0.9518460035324097, 'Y597': 0.9518460035324097, 'G603': 0.9518460035324097}	4	{'P605': 0.9518460035324097, 'K595': 0.9518460035324097, 'Y597': 0.9518460035324097}	3	0.57374	4	3	0.378106	4	3										0.713885	1.44954	2.75	0.9743	likely_pathogenic
G604D	7	Pore	c.1811G>A	NM_000238.4(KCNH2):c.1811G>A (p.Gly604Asp)	Clinvar	Congenital long QT syndrome	NA	not provided	3	0.431196	0.45531	0.5	1.38651	2.75	[7, 8, 8]	[1, 2, 2]	1	4	{'P605': 0.49249499291181564, 'K595': 0.49249499291181564, 'Y597': 0.49249499291181564, 'G603': 0.49249499291181564, 'K610': 0.11951299756765366}	5	{'P605': 0.49249499291181564, 'K595': 0.49249499291181564, 'Y597': 0.49249499291181564, 'K610': 0.11951299756765366}	4	0.18831	4	3	0.184672	4	3	0.119513	5	4							0.375347	2.76185	4.25	0.9858	likely_pathogenic
G604S	7	Pore	c.1810G>A	NM_000238.4(KCNH2):c.1810G>A (p.Gly604Ser)	Cardiogen and Clinvar	Long QT syndrome|Cardiovascular phenotype|not provided	Long QT syndrome	Pathogenic (PM1 PM2 PP3 PP5 PS3)	5	0.293027	0.0344472	0	0.327475	1.5	[0, 2, 1]	[0, 0, 0]	0.212932	1.75	{'P605': 1.0000010281801224, 'K595': 1.0000010281801224, 'G603': 1.0000010281801224, 'Y597': 1.0000010281801224}	4	{'P605': 1.0000010281801224, 'K595': 1.0000010281801224, 'Y597': 1.0000010281801224}	3	0.574136	4	3	0.254128	4	3	0.171737	4	3							0.750001	1.29041	2.5	0.8327	likely_pathogenic
G604V	7	Pore	c.1811G>T	NM_000238.4(KCNH2):c.1811G>T (p.Gly604Val)	Clinvar	not provided	NA	Likely pathogenic	4	0.486544	0.316345	0	0.802889	2	[4, 5]	[1, 0]	0.936107	3	{'P605': 0.981140986084938, 'K595': 0.981140986084938, 'Y597': 0.981140986084938, 'G603': 0.981140986084938}	4	{'P605': 0.981140986084938, 'K595': 0.981140986084938, 'Y597': 0.981140986084938}	3	0.855765	4	3	0.125376	4	3										0.735856	2.47485	4	0.944	likely_pathogenic
P605H	7	Pore	c.1814C>A	NM_000238.4(KCNH2):c.1814C>A (p.Pro605His)	Clinvar	Long QT syndrome	NA	Uncertain significance	3	0.226742	0.109671	0.5	0.836413	2	[2, 16]	[0, 2]	0.709502	2.75	{'L586': 0.14237600564956665, 'G590': 0.19742099940776825, 'I593': 0.19742099940776825, 'S606': 0.14237600564956665, 'K595': 0.3397970050573349, 'K610': 0.3397970050573349, 'L589': 0.3397970050573349}	7	{'I593': 0.19742099940776825, 'K595': 0.3397970050573349, 'K610': 0.3397970050573349}	3	0.197421	5	3	0.142376	5	2										0.175403	1.72132	3	0.9981	likely_pathogenic
P605L	7	Pore	c.1814C>T	NM_000238.4(KCNH2):c.1814C>T (p.Pro605Leu)	Cardiogen and Clinvar	Long QT syndrome|Long QT syndrome 2	not provided	Likely pathogenic (PM1 PM2 PP3 PS3)	4	0.221559	0.599632	0	0.821191	2	[3]	[1]	1	3.25	{'G590': 0.9183319807052612, 'K610': 0.9183319807052612, 'K595': 0.9183319807052612, 'L589': 0.9183319807052612}	4	{'K610': 0.9183319807052612, 'K595': 0.9183319807052612}	2	0.918332	4	2													0.459166	2.28036	3.75	0.9843	likely_pathogenic
P605S	7	Pore	c.1813C>T	NM_000238.4(KCNH2):c.1813C>T (p.Pro605Ser)	Clinvar	not provided|Long QT syndrome	NA	Likely pathogenic	4	0.142604	0.253566	0	0.396171	1.5	[0, 0]	[0, 0]	0	1.5	{'K610': 0.9543339759111404, 'K595': 0.9543339759111404, 'L589': 0.14898599684238434}	3	{'K610': 0.9543339759111404, 'K595': 0.9543339759111404}	2	0.805348	2	2	0.148986	3	2										0.904672	1.30084	2.5	0.9963	likely_pathogenic
S606F	7	Pore	c.1817C>T	NM_000238.4(KCNH2):c.1817C>T (p.Ser606Phe)	Cardiogen	-	not provided	Uncertain significance (PM1 PM2 PP3)	3	0.488459	0.430699	0	0.919158	2	[0, 0, 0]	[0, 0, 0]	0	2	{'K595': 0.5591730028390884, 'K610': 0.7425010055303574, 'D609': 0.7425010055303574, 'K608': 0.7425010055303574}	4	{'K595': 0.5591730028390884, 'K610': 0.7425010055303574, 'D609': 0.7425010055303574}	3	0.4206	4	3	0.183328	3	2	0.138573	4	3							0.541598	1.46076	2.75	0.9812	likely_pathogenic
S606P	7	Pore	c.1816T>C	NM_000238.4(KCNH2):c.1816T>C (p.Ser606Pro)	Clinvar	Congenital long QT syndrome	NA	not provided	3	0.142604	0.253566	0	0.396171	1.5	[0]	[0]	0	1.5	{'K610': 0.9255769848823547, 'D609': 0.9255769848823547, 'K608': 0.9255769848823547}	3	{'K610': 0.9255769848823547, 'D609': 0.9255769848823547}	2	0.925577	3	2													0.617051	1.01322	2.25	0.9216	likely_pathogenic
I607F	7	Pore	c.1819A>T	NM_000238.4(KCNH2):c.1819A>T (p.Ile607Phe)	Clinvar	not provided	NA	Uncertain significance	3	0.123128	0.0763906	0	0.199519	1.25	[0, 0, 0, 18]	[0, 0, 0, 3]	0.148964	1.5	{'Y569': 0.47794900834560394, 'K610': 0.7078550085425377, 'Y611': 0.7078550085425377, 'D609': 0.7078550085425377, 'K608': 0.7078550085425377, 'Y427': 0.105444997549057, 'F431': 0.22990600019693375}	7	{'K610': 0.7078550085425377, 'Y611': 0.7078550085425377, 'D609': 0.7078550085425377, 'Y427': 0.105444997549057}	4	0.305121	5	3	0.172828	5	3	0.124461	5	3	0.105445	6	4				0.431743	0.780225	2	0.6321	likely_pathogenic
I607L	7	Pore	c.1819A>C	NM_000238.4(KCNH2):c.1819A>C (p.Ile607Leu)	Clinvar	Long QT syndrome	NA	Uncertain significance	3	0.00621321	0.0302558	0	0.036469	1	[0, 0]	[0, 0]	0	1	{'K610': 0.9564349725842476, 'Y611': 0.9564349725842476, 'D609': 0.9564349725842476, 'K608': 0.9564349725842476, 'F431': 0.10772699862718582}	5	{'K610': 0.9564349725842476, 'Y611': 0.9564349725842476, 'D609': 0.9564349725842476}	3	0.848708	4	3	0.107727	5	3										0.701167	0.737636	2	0.2807	likely_benign
I607V	7	Pore	c.1819A>G	NM_000238.4(KCNH2):c.1819A>G (p.Ile607Val)	Clinvar	Long QT syndrome 2	NA	Uncertain significance	3	0.138141	0.0823273	0	0.220469	1.25	[0, 0, 0]	[0, 0, 0]	0	1.25	{'K610': 1.0, 'Y611': 1.0, 'D609': 1.0, 'K608': 1.0}	4	{'K610': 1.0, 'Y611': 1.0, 'D609': 1.0}	3	0.483094	4	3	0.28559	4	3	0.231316	4	3							0.75	0.970469	2.25	0.1119	likely_benign
K608R	7	Pore	c.1823A>G	NM_000238.4(KCNH2):c.1823A>G (p.Lys608Arg)	Clinvar	Long QT syndrome	NA	Uncertain significance	3	0.101649	0.115135	0	0.216784	1.25	[0]	[0]	0	1.25	{'V612': 0.10639700293540955, 'I607': 0.10639700293540955, 'S606': 0.10639700293540955, 'D609': 0.10639700293540955}	4	{'D609': 0.10639700293540955}	1	0.106397	4	1													0.0265993	0.243383	1.25	0.1076	likely_benign
D609A	7	Pore	c.1826A>C	NM_000238.4(KCNH2):c.1826A>C (p.Asp609Ala)	Clinvar	Long QT syndrome	NA	Uncertain significance	3	0.19421	0.629922	0.5	1.32413	2.5	no rotamers	no rotamers	0	2.5	{}	0	{}	0																0	1.32413	2.5	0.9873	likely_pathogenic
D609E	7	Pore	c.1827C>A	NM_000238.4(KCNH2):c.1827C>A (p.Asp609Glu)	Clinvar	Long QT syndrome	NA	Uncertain significance	3	0.153146	0.120305	0	0.273452	1.25	[2, 0]	[0, 0]	0.251584	1.75	{'I593': 0.2082820013165474, 'S606': 0.2082820013165474, 'K595': 0.1034810021519661, 'V612': 0.2082820013165474, 'T613': 0.2082820013165474, 'K610': 0.2082820013165474, 'Y611': 0.2082820013165474, 'I607': 0.2082820013165474, 'L589': 0.1048009991645813, 'K608': 0.2082820013165474}	10	{'I593': 0.2082820013165474, 'K595': 0.1034810021519661, 'T613': 0.2082820013165474, 'K610': 0.2082820013165474, 'Y611': 0.2082820013165474}	5	0.104801	9	4	0.103481	9	5										0.104068	0.629104	1.75	0.9641	likely_pathogenic
D609G	7	Pore	c.1826A>G	NM_000238.4(KCNH2):c.1826A>G (p.Asp609Gly)	Clinvar	Cardiovascular phenotype|Long QT syndrome	NA	Conflicting classifications of pathogenicity	3	0.431196	0.45531	0.5	1.38651	2.75	no rotamers	no rotamers	0	2.75	{}	0	{}	0																0	1.38651	2.75	0.9827	likely_pathogenic
D609H	7	Pore	c.1825G>C	NM_000238.4(KCNH2):c.1825G>C (p.Asp609His)	Clinvar	Congenital long QT syndrome	NA	not provided	3	0.221078	0.287434	1	1.50851	2.75	[4]	[1]	1	4	{'I593': 0.2768220007419586, 'S606': 0.2768220007419586, 'V612': 0.2768220007419586, 'T613': 0.2768220007419586, 'K610': 0.2768220007419586, 'Y611': 0.2768220007419586, 'I607': 0.2768220007419586, 'L589': 0.2768220007419586, 'K608': 0.2768220007419586}	9	{'I593': 0.2768220007419586, 'T613': 0.2768220007419586, 'K610': 0.2768220007419586, 'Y611': 0.2768220007419586}	4	0.276822	9	4													0.123032	2.63154	4.25	0.9939	likely_pathogenic
D609N	7	Pore	c.1825G>A	NM_000238.4(KCNH2):c.1825G>A (p.Asp609Asn)	Cardiogen and Clinvar	Long QT syndrome|not provided	not provided	Pathogenic (PM1 PM2 PP3 PP5 PS3)	5	0.0308445	0.18591	0.5	0.716755	1.75	[0, 0, 0]	[0, 0, 0]	0	1.75	{'I607': 0.5889350026845932, 'S606': 0.5889350026845932, 'I593': 0.11365599930286407, 'V612': 0.5889350026845932, 'T613': 0.5889350026845932, 'K610': 0.5889350026845932, 'Y611': 0.5889350026845932, 'K608': 0.5889350026845932}	8	{'I593': 0.11365599930286407, 'T613': 0.5889350026845932, 'K610': 0.5889350026845932, 'Y611': 0.5889350026845932}	4	0.349424	7	3	0.125855	7	3	0.113656	8	4							0.260519	0.977274	2.25	0.9586	likely_pathogenic
D609Y	7	Pore	c.1825G>T	NM_000238.4(KCNH2):c.1825G>T (p.Asp609Tyr)	Clinvar	Congenital long QT syndrome	NA	not provided	3	0.404027	0.60966	0.5	1.51369	2.75	[9, 16, 14]	[0, 1, 0]	0.591482	3.5	{'I593': 0.7601910084486008, 'S606': 0.7601910084486008, 'V612': 0.7601910084486008, 'T613': 0.7601910084486008, 'K610': 0.7601910084486008, 'Y611': 0.7601910084486008, 'I607': 0.7601910084486008, 'L589': 0.7601910084486008, 'K608': 0.7601910084486008}	9	{'I593': 0.7601910084486008, 'T613': 0.7601910084486008, 'K610': 0.7601910084486008, 'Y611': 0.7601910084486008}	4	0.484088	9	4	0.139088	9	4	0.137015	9	4							0.337863	2.44303	4	0.9943	likely_pathogenic
K610E	7	Pore	c.1828A>G	NM_000238.4(KCNH2):c.1828A>G (p.Lys610Glu)	Clinvar	Long QT syndrome	NA	Likely pathogenic	4	0.203085	0.0736928	1	1.27678	2.5	[6]	[0]	0.5	3.25	{'L586': 0.11799400299787521, 'Y569': 0.11799400299787521, 'I607': 0.11799400299787521, 'S606': 0.11799400299787521, 'T613': 0.11799400299787521, 'D609': 0.11799400299787521, 'A614': 0.11799400299787521}	7	{'T613': 0.11799400299787521, 'D609': 0.11799400299787521, 'A614': 0.11799400299787521}	3	0.117994	7	3													0.0505689	1.82735	3.25	0.9853	likely_pathogenic
K610R	7	Pore	c.1829A>G	NM_000238.4(KCNH2):c.1829A>G (p.Lys610Arg)	Clinvar	Long QT syndrome	NA	Uncertain significance	3	0.101649	0.115135	0	0.216784	1.25	[0, 16, 42]	[0, 2, 7]	0.628076	2	{'P605': 0.15769799798727036, 'G604': 0.08511900156736374, 'I607': 0.2288609966635704, 'S606': 0.2288609966635704, 'Y569': 0.14374199509620667, 'T613': 0.2288609966635704, 'D609': 0.2288609966635704, 'A614': 0.2288609966635704, 'L586': 0.07116299867630005, 'F431': 0.07116299867630005}	10	{'P605': 0.15769799798727036, 'G604': 0.08511900156736374, 'T613': 0.2288609966635704, 'D609': 0.2288609966635704, 'A614': 0.2288609966635704}	5	0.085119	7	5	0.072579	7	4	0.071163	8	3							0.128959	0.973819	2.25	0.2686	likely_benign
Y611C	7	Pore	c.1832A>G	NM_000238.4(KCNH2):c.1832A>G (p.Tyr611Cys)	Clinvar	Long QT syndrome	NA	Uncertain significance	3	0.444166	0.203106	0	0.647273	1.75	[2, 0]	[0, 0]	0.419523	2.25	{'I607': 0.9558199793100357, 'V612': 0.9558199793100357, 'D609': 0.9558199793100357, 'A614': 0.9558199793100357, 'L615': 0.9558199793100357, 'Y427': 0.8019769787788391, 'F431': 0.9558199793100357}	7	{'D609': 0.9558199793100357, 'A614': 0.9558199793100357, 'L615': 0.9558199793100357, 'Y427': 0.8019769787788391}	4	0.801977	7	4	0.153843	6	3										0.535194	1.60199	3	0.9993	likely_pathogenic
Y611D	7	Pore	c.1831T>G	NM_000238.4(KCNH2):c.1831T>G (p.Tyr611Asp)	Clinvar	Long QT syndrome	NA	Likely pathogenic	4	0.404027	0.60966	0.5	1.51369	2.75	[5, 5, 4]	[1, 2, 0]	0.928966	4	{'I607': 0.7226739972829819, 'V612': 0.7226739972829819, 'D609': 0.7226739972829819, 'A614': 0.7226739972829819, 'L615': 0.7226739972829819, 'Y427': 0.7226739972829819, 'F431': 0.7226739972829819}	7	{'D609': 0.7226739972829819, 'A614': 0.7226739972829819, 'L615': 0.7226739972829819, 'Y427': 0.7226739972829819}	4	0.379677	7	4	0.240328	7	4	0.102669	7	4							0.412957	2.85561	4.5	0.999	likely_pathogenic
Y611F	7	Pore	c.1832A>T	NM_000238.4(KCNH2)c.1832A>T (p.Tyr611Phe)	Cardiogen	-	not provided	Likely pathogenic (PM1 PM2 PM5 PP3)	4	0.0537367	0.259198	0	0.312935	1.5	[22, 2, 30]	[3, 0, 9]	0.835159	2.5	{'I607': 0.6213739961385727, 'V612': 0.6213739961385727, 'H562': 0.2048559933900833, 'D609': 0.6213739961385727, 'A614': 0.6213739961385727, 'L615': 0.6213739961385727, 'C566': 0.2048559933900833, 'Y427': 0.6213739961385727, 'F431': 0.6213739961385727}	9	{'H562': 0.2048559933900833, 'D609': 0.6213739961385727, 'A614': 0.6213739961385727, 'L615': 0.6213739961385727, 'C566': 0.2048559933900833, 'Y427': 0.6213739961385727}	6	0.266456	7	4	0.204856	9	6	0.150062	7	4							0.374581	1.52267	2.75	0.9057	likely_pathogenic
Y611H	7	Pore	c.1831T>C	NM_000238.4(KCNH2):c.1831T>C (p.Tyr611His)	Clinvar	Long QT syndrome 2	NA	Pathogenic	5	0.182949	0.346094	0.5	1.02904	2.25	[16, 0]	[3, 0]	0.606526	3	{'I607': 0.3071889951825142, 'V612': 0.3071889951825142, 'D609': 0.3071889951825142, 'A614': 0.3071889951825142, 'L615': 0.3071889951825142, 'C566': 0.12087099999189377, 'Y427': 0.18631799519062042, 'F431': 0.3071889951825142}	8	{'D609': 0.3071889951825142, 'A614': 0.3071889951825142, 'L615': 0.3071889951825142, 'C566': 0.12087099999189377, 'Y427': 0.18631799519062042}	5	0.186318	7	4	0.120871	7	4										0.175537	1.81111	3.25	0.9995	likely_pathogenic
Y611N	7	Pore	c.1831T>A	NM_000238.4(KCNH2):c.1831T>A (p.Tyr611Asn)	Clinvar	Cardiovascular phenotype	NA	Uncertain significance	3	0.407537	0.361415	0	0.768953	2	[5, 5, 9]	[1, 1, 0]	0.906455	3	{'I607': 0.6430879980325699, 'V612': 0.6430879980325699, 'D609': 0.6430879980325699, 'A614': 0.6430879980325699, 'L615': 0.6430879980325699, 'Y427': 0.6430879980325699, 'F431': 0.6430879980325699}	7	{'D609': 0.6430879980325699, 'A614': 0.6430879980325699, 'L615': 0.6430879980325699, 'Y427': 0.6430879980325699}	4	0.355095	7	4	0.167678	7	4	0.120315	7	4							0.367479	2.04289	3.5	0.9975	likely_pathogenic
V612L	7	Pore	c.1834G>T	NM_000238.4(KCNH2):c.1834G>T (p.Val612Leu)	Clinvar	Long QT syndrome	NA	Uncertain significance	3	0.144355	0.0624281	0	0.206783	1.25	[0, 0]	[0, 0]	0	1.25	{'T613': 0.8900670260190964, 'D609': 0.8900670260190964, 'Y611': 0.8900670260190964, 'Y616': 0.8900670260190964, 'K608': 0.8900670260190964, 'A614': 0.8900670260190964, 'L615': 0.8900670260190964}	7	{'T613': 0.8900670260190964, 'D609': 0.8900670260190964, 'Y611': 0.8900670260190964, 'Y616': 0.8900670260190964, 'A614': 0.8900670260190964, 'L615': 0.8900670260190964}	6	0.678278	7	6	0.211789	7	6										0.762915	0.969697	2.25	0.9465	likely_pathogenic
T613A	7	Pore	c.1837A>G	NM_000238.4(KCNH2):c.1837A>G (p.Thr613Ala)	Clinvar	Long QT syndrome	NA	Likely pathogenic	4	0.177806	0.181598	0	0.359404	1.5	no rotamers	no rotamers	0	1.5	{}	0	{}	0																0	0.359404	1.5	0.9598	likely_pathogenic
T613M	7	Pore	c.1838C>T	NM_000238.4(KCNH2):c.1838C>T (p.Thr613Met)	Cardiogen and Clinvar	Short QT syndrome type 1|Long QT syndrome|Cardiovascular phenotype|not provided|Long QT syndrome 2	Long QT syndrome	Pathogenic (PM1 PM2 PP3 PP5 PS3)	5	0.268423	0.302533	0	0.570956	1.75	[0, 10, 0]	[0, 0, 0]	0.165112	2	{'I593': 0.1615159958600998, 'V612': 0.4891109988093376, 'Y616': 0.4891109988093376, 'D609': 0.4891109988093376, 'F617': 0.4891109988093376, 'L589': 0.4891109988093376}	6	{'I593': 0.1615159958600998, 'Y616': 0.4891109988093376, 'D609': 0.4891109988093376, 'F617': 0.4891109988093376}	4	0.224059	5	3	0.161516	6	4	0.103536	5	3							0.304234	1.0403	2.25	0.9748	likely_pathogenic
T613S	7	Pore	c.1837A>T	NM_000238.4(KCNH2):c.1837A>T (p.Thr613Ser)	Clinvar	not provided	NA	Pathogenic	5	0.132794	0.024857	0	0.157651	1.25	[0, 0]	[0, 0]	0	1.25	{'W585': 0.6371189951896667, 'V612': 0.9338729977607727, 'D609': 0.9338729977607727, 'K610': 0.6371189951896667, 'Y616': 0.9338729977607727, 'F617': 0.9338729977607727, 'A614': 0.6371189951896667, 'L589': 0.9338729977607727}	8	{'W585': 0.6371189951896667, 'D609': 0.9338729977607727, 'K610': 0.6371189951896667, 'Y616': 0.9338729977607727, 'F617': 0.9338729977607727, 'A614': 0.6371189951896667}	6	0.637119	8	6	0.296754	5	3										0.655892	0.813542	2	0.9565	likely_pathogenic
A614S	7	Pore	c.1840G>T	NM_000238.4(KCNH2):c.1840G>T (p.Ala614Ser)	Clinvar	Long QT syndrome	NA	Uncertain significance	3	0.0560409	0.209795	0	0.265836	1.25	[0, 1, 0]	[0, 0, 0]	0.139913	1.5	{'W568': 1.0, 'T618': 1.0, 'W585': 1.0, 'V612': 1.0, 'T613': 1.0, 'K610': 1.0, 'Y611': 1.0, 'F617': 1.0, 'A565': 1.0, 'L615': 0.27982598543167114}	10	{'W568': 1.0, 'T618': 1.0, 'W585': 1.0, 'T613': 1.0, 'K610': 1.0, 'Y611': 1.0, 'F617': 1.0, 'A565': 1.0, 'L615': 0.27982598543167114}	9	0.517184	9	8	0.279826	10	9	0.20299	9	8							0.891998	1.29775	2.5	0.5522	ambiguous	0.825	likely_pathogenic
A614T	7	Pore	c.1840G>A	NM_000238.4(KCNH2):c.1840G>A (p.Ala614Thr)	Clinvar	Long QT syndrome	NA	Uncertain significance	3	0.177806	0.181598	0	0.359404	1.5	[1, 4]	[0, 0]	0.5	2	{'W568': 0.9882559925317764, 'Y569': 0.8096179962158203, 'T618': 0.9882559925317764, 'W585': 0.9882559925317764, 'V612': 0.9882559925317764, 'T613': 0.9882559925317764, 'K610': 0.9882559925317764, 'Y611': 0.9882559925317764, 'A565': 0.9882559925317764, 'F617': 0.9882559925317764, 'L615': 0.17863799631595612}	11	{'W568': 0.9882559925317764, 'T618': 0.9882559925317764, 'W585': 0.9882559925317764, 'T613': 0.9882559925317764, 'K610': 0.9882559925317764, 'Y611': 0.9882559925317764, 'A565': 0.9882559925317764, 'F617': 0.9882559925317764, 'L615': 0.17863799631595612}	9	0.809618	10	8	0.178638	10	9										0.808469	1.66787	3	0.9928	likely_pathogenic
A614V	7	Pore	c.1841C>T	NM_000238.4(KCNH2):c.1841C>T (p.Ala614Val)	Cardiogen and Clinvar	Long QT syndrome 2|Cardiovascular phenotype|Long QT syndrome|not provided	Long QT syndrome	Pathogenic (PM1 PM2 PP3 PP5 PS3)	5	0.268457	0.150648	0	0.419105	1.5	[3]	[0]	0.5	2	{'W568': 0.9229450225830078, 'Y569': 0.9229450225830078, 'T618': 0.9229450225830078, 'W585': 0.9229450225830078, 'V612': 0.9229450225830078, 'T613': 0.9229450225830078, 'K610': 0.9229450225830078, 'Y611': 0.9229450225830078, 'A565': 0.9229450225830078, 'F617': 0.9229450225830078}	10	{'W568': 0.9229450225830078, 'T618': 0.9229450225830078, 'W585': 0.9229450225830078, 'T613': 0.9229450225830078, 'K610': 0.9229450225830078, 'Y611': 0.9229450225830078, 'A565': 0.9229450225830078, 'F617': 0.9229450225830078}	8	0.922945	10	8													0.738356	1.65746	3	0.9961	likely_pathogenic
L615F	7	Pore	c.1843C>T	NM_000238.4(KCNH2):c.1843C>T (p.Leu615Phe)	Clinvar	Long QT syndrome|not provided	NA	Conflicting classifications of pathogenicity	3	0.116997	0.0538091	0	0.170806	1.25	[5, 26, 32]	[1, 3, 5]	1	2.5	{'T618': 0.6022650003433228, 'F619': 0.6022650003433228, 'A558': 0.2767210006713867, 'V612': 0.6022650003433228, 'A561': 0.2767210006713867, 'H562': 0.6022650003433228, 'Y611': 0.6022650003433228, 'Y616': 0.2767210006713867, 'A565': 0.6022650003433228, 'F617': 0.6022650003433228}	10	{'T618': 0.6022650003433228, 'A558': 0.2767210006713867, 'A561': 0.2767210006713867, 'H562': 0.6022650003433228, 'Y611': 0.6022650003433228, 'Y616': 0.2767210006713867, 'A565': 0.6022650003433228, 'F617': 0.6022650003433228}	8	0.276721	10	8	0.200425	7	5	0.125119	7	5							0.453908	1.62471	3	0.9897	likely_pathogenic
L615V	7	Pore	c.1843C>G	NM_000238.4(KCNH2):c.1843C>G (p.Leu615Val)	Clinvar	Long QT syndrome 2	NA	Likely pathogenic	4	0.144355	0.0624281	0	0.206783	1.25	[1]	[0]	0.5	1.75	{'T618': 0.9229450225830078, 'F619': 0.9229450225830078, 'V612': 0.9229450225830078, 'Y611': 0.9229450225830078, 'Y616': 0.9229450225830078, 'A565': 0.9229450225830078, 'F617': 0.9229450225830078}	7	{'T618': 0.9229450225830078, 'Y611': 0.9229450225830078, 'Y616': 0.9229450225830078, 'A565': 0.9229450225830078, 'F617': 0.9229450225830078}	5	0.922945	7	5													0.659246	1.36603	2.75	0.9494	likely_pathogenic
Y616C	7	Pore	c.1847A>G	NM_000238.4(KCNH2):c.1847A>G (p.Tyr616Cys)	Clinvar	Long QT syndrome|not provided	NA	Pathogenic/Likely pathogenic	4/5	0.444166	0.203106	0	0.647273	1.75	[0, 0]	[0, 0]	0	1.75	{'S620': 0.9218600243330002, 'V612': 0.9218600243330002, 'T613': 0.9218600243330002, 'F617': 0.9218600243330002}	4	{'S620': 0.9218600243330002, 'T613': 0.9218600243330002, 'F617': 0.9218600243330002}	3	0.717329	4	3	0.204531	4	3										0.691395	1.33867	2.5	0.9964	likely_pathogenic
Y616F	7	Pore	c.1847A>T	NM_000238.4(KCNH2):c.1847A>T (p.Tyr616Phe)	Cardiogen	-	Long QT syndrome	Pathogenic (PM1 PM2 PM5 PP3 PS2 PS3)	5	0.0537367	0.259198	0	0.312935	1.5	[0, 0, 0]	[0, 0, 0]	0	1.5	{'S620': 0.7027919963002205, 'F627': 0.7027919963002205, 'V612': 0.7027919963002205, 'T613': 0.7027919963002205, 'F617': 0.7027919963002205, 'L615': 0.7027919963002205}	6	{'S620': 0.7027919963002205, 'F627': 0.7027919963002205, 'T613': 0.7027919963002205, 'F617': 0.7027919963002205, 'L615': 0.7027919963002205}	5	0.46131	6	5	0.121135	6	5	0.120347	6	5							0.58566	0.898595	2	0.8102	likely_pathogenic
F617L	7	Pore	c.1851C>A	NM_000238.4(KCNH2):c.1851C>A (p.Phe617Leu)	Clinvar	not provided	NA	Likely pathogenic	4	0.116997	0.0538091	0	0.170806	1.25	[1, 19]	[0, 1]	0.618974	2	{'W568': 0.8900670260190964, 'V630': 0.8900670260190964, 'S621': 0.8900670260190964, 'S620': 0.8900670260190964, 'T613': 0.8900670260190964, 'Y616': 0.8900670260190964, 'T618': 0.8900670260190964, 'A614': 0.8900670260190964, 'L615': 0.8900670260190964, 'F619': 0.8900670260190964, 'W585': 0.21178899705410004}	11	{'W568': 0.8900670260190964, 'V630': 0.8900670260190964, 'S621': 0.8900670260190964, 'S620': 0.8900670260190964, 'T613': 0.8900670260190964, 'Y616': 0.8900670260190964, 'T618': 0.8900670260190964, 'A614': 0.8900670260190964, 'L615': 0.8900670260190964, 'W585': 0.21178899705410004}	10	0.678278	10	9	0.211789	11	10										0.802986	1.59277	3	0.9998	likely_pathogenic
T618A	7	Pore	c.1852A>G	NM_000238.4(KCNH2):c.1852A>G (p.Thr618Ala)	Cardiogen and Clinvar	Long QT syndrome	Long QT syndrome	Pathogenic (PM1 PM2 PM5 PP3 PS3)	5	0.177806	0.181598	0	0.359404	1.5	no rotamers	no rotamers	0	1.5	{}	0	{}	0																0	0.359404	1.5	0.9518	likely_pathogenic
T618I	7	Pore	c.1853C>T	NM_000238.4(KCNH2):c.1853C>T (p.Thr618Ile)	Clinvar	Long QT syndrome|Cardiovascular phenotype	NA	Pathogenic	5	0.22234	0.430504	0	0.652845	1.75	[5, 1, 9, 7, 1]	[1, 0, 1, 1, 0]	0.828821	2.75	{'W568': 0.4424090087413788, 'L622': 0.9809679985046387, 'S621': 0.9809679985046387, 'F619': 0.5385589897632599, 'A561': 0.9809679985046387, 'L564': 0.9809679985046387, 'A565': 0.9809679985046387, 'A614': 0.9809679985046387, 'F617': 0.9809679985046387, 'L615': 0.9809679985046387, 'F640': 0.8154740035533905, 'V644': 0.33584199845790863}	12	{'W568': 0.4424090087413788, 'L622': 0.9809679985046387, 'S621': 0.9809679985046387, 'A561': 0.9809679985046387, 'L564': 0.9809679985046387, 'A565': 0.9809679985046387, 'A614': 0.9809679985046387, 'F617': 0.9809679985046387, 'L615': 0.9809679985046387, 'F640': 0.8154740035533905, 'V644': 0.33584199845790863}	11	0.306398	10	10	0.199831	11	10	0.173234	10	9	0.165494	9	8	0.136011	11	11	0.92709	2.40876	4	0.9969	likely_pathogenic
T618S	7	Pore	c.1853C>G	NM_000238.4(KCNH2):c.1853C>G (p.Thr618Ser)	Clinvar	Congenital long QT syndrome	NA	not provided	3	0.132794	0.024857	0	0.157651	1.25	[0, 0]	[0, 0]	0	1.25	{'L622': 0.9545359909534454, 'S621': 0.9545359909534454, 'F619': 0.650534987449646, 'A561': 0.650534987449646, 'F617': 0.9545359909534454, 'A614': 0.9545359909534454, 'L615': 0.9545359909534454}	7	{'L622': 0.9545359909534454, 'S621': 0.9545359909534454, 'A561': 0.650534987449646, 'F617': 0.9545359909534454, 'A614': 0.9545359909534454, 'L615': 0.9545359909534454}	6	0.650535	7	6	0.304001	5	5										0.861602	1.01925	2.25	0.9448	likely_pathogenic
S620G	7	Pore	c.1858A>G	NM_000238.4(KCNH2):c.1858A>G (p.Ser620Gly)	Cardiogen and Clinvar	not provided	Long QT syndrome	Likely pathogenic (PM1 PM2 PP3 PS3)	4	0.293027	0.0344472	0	0.327475	1.5	no rotamers	no rotamers	0	1.5	{}	0	{}	0																0	0.327475	1.5	0.9713	likely_pathogenic
S620N	7	Pore	c.1859G>A	NM_000238.4(KCNH2):c.1859G>A (p.Ser620Asn)	Clinvar	Long QT syndrome|Cardiovascular phenotype	NA	Uncertain significance	3	0.150873	0.255959	0	0.406832	1.5	[3, 7, 10]	[0, 0, 0]	0.5	2	{'F627': 0.6619260162115097, 'G626': 0.6619260162115097, 'V625': 0.6619260162115097, 'S624': 0.6619260162115097, 'Y616': 0.6619260162115097, 'F617': 0.6619260162115097}	6	{'F627': 0.6619260162115097, 'G626': 0.6619260162115097, 'V625': 0.6619260162115097, 'Y616': 0.6619260162115097, 'F617': 0.6619260162115097}	5	0.402608	6	5	0.137534	6	5	0.121784	6	5							0.551605	1.45844	2.75	0.9979	likely_pathogenic
S621C	7	Pore	c.1861A>T	NM_000238.4(KCNH2):c.1861A>T (p.Ser621Cys)	Cardiogen	-	not provided	Uncertain significance (PM1 PM2 PP3)	3	0.111821	0.206856	0	0.318677	1.5	[2, 0]	[0, 0]	0.36079	1.75	{'T623': 0.9827370047569275, 'T618': 0.9827370047569275, 'S620': 0.9827370047569275, 'S624': 0.9827370047569275, 'F617': 0.9827370047569275, 'F619': 0.9827370047569275, 'M645': 0.27361398935317993, 'V644': 0.9827370047569275}	8	{'T623': 0.9827370047569275, 'T618': 0.9827370047569275, 'S620': 0.9827370047569275, 'F617': 0.9827370047569275, 'M645': 0.27361398935317993, 'V644': 0.9827370047569275}	6	0.709123	7	5	0.273614	8	6										0.711727	1.39119	2.75	0.9464	likely_pathogenic
S621N	7	Pore	c.1862G>A	NM_000238.4(KCNH2):c.1862G>A (p.Ser621Asn)	Cardiogen and Clinvar	Primary familial hypertrophic cardiomyopathy|not provided|Long QT syndrome	Long QT syndrome	Pathogenic (PM1 PM2 PP3 PP5 PS3)	5	0.150873	0.255959	0	0.406832	1.5	[3, 8, 5]	[3, 3, 3]	1	2.75	{'T623': 0.5889350026845932, 'T618': 0.5889350026845932, 'S620': 0.5889350026845932, 'S624': 0.5889350026845932, 'F617': 0.5889350026845932, 'F619': 0.5889350026845932, 'V644': 0.5889350026845932}	7	{'T623': 0.5889350026845932, 'T618': 0.5889350026845932, 'S620': 0.5889350026845932, 'F617': 0.5889350026845932, 'V644': 0.5889350026845932}	5	0.349424	7	5	0.125855	7	5	0.113656	7	5							0.420668	1.8275	3.25	0.9952	likely_pathogenic
S621R	7	Pore	c.1863C>A	NM_000238.4(KCNH2):c.1863C>A (p.Ser621Arg)	Clinvar	Long QT syndrome 2	NA	Pathogenic	5	0.57925	0.393056	0.5	1.47231	2.75	[21]	[24]	1	4	{'W568': 0.10116299986839294, 'T623': 0.10116299986839294, 'P632': 0.10116299986839294, 'S620': 0.10116299986839294, 'S624': 0.10116299986839294, 'F617': 0.10116299986839294, 'T618': 0.10116299986839294, 'F640': 0.10116299986839294, 'F619': 0.10116299986839294, 'V644': 0.10116299986839294}	10	{'W568': 0.10116299986839294, 'T623': 0.10116299986839294, 'P632': 0.10116299986839294, 'S620': 0.10116299986839294, 'F617': 0.10116299986839294, 'T618': 0.10116299986839294, 'F640': 0.10116299986839294, 'V644': 0.10116299986839294}	8	0.101163	10	8													0.0809304	2.55324	4	0.9998	likely_pathogenic
L622F	7	Pore	c.1864C>T	NM_000238.4(KCNH2):c.1864C>T (p.Leu622Phe)	Cardiogen and Clinvar	Long QT syndrome	not provided	Likely pathogenic (PM1 PM2 PP3 PS3)	4	0.116997	0.0538091	0	0.170806	1.25	[18, 36, 34]	[2, 1, 2]	1	2.5	{'T618': 0.7581660002470016, 'F619': 0.7581660002470016, 'S624': 0.7581660002470016, 'L564': 0.7581660002470016, 'S621': 0.1496029943227768, 'M645': 0.6085630059242249, 'V644': 0.7581660002470016, 'I647': 0.7581660002470016, 'G648': 0.7581660002470016}	9	{'T618': 0.7581660002470016, 'L564': 0.7581660002470016, 'S621': 0.1496029943227768, 'M645': 0.6085630059242249, 'V644': 0.7581660002470016}	5	0.427531	8	4	0.181032	8	4	0.149603	8	4							0.379083	1.54989	3	0.9955	likely_pathogenic
L622H	7	Pore	c.1865T>A	NM_000238.4(KCNH2):c.1865T>A (p.Leu622His)	Clinvar	not provided	NA	Likely pathogenic	4	0.058345	0.70796	0.5	1.2663	2.5	[12, 5]	[2, 0]	0.84131	3.5	{'T618': 0.37254399061203003, 'F619': 0.37254399061203003, 'S624': 0.37254399061203003, 'A561': 0.11823800206184387, 'F557': 0.11823800206184387, 'L564': 0.25430598855018616, 'V644': 0.37254399061203003, 'I647': 0.25430598855018616, 'G648': 0.25430598855018616}	9	{'T618': 0.37254399061203003, 'A561': 0.11823800206184387, 'L564': 0.25430598855018616, 'V644': 0.37254399061203003}	4	0.254306	7	3	0.118238	6	3										0.168107	2.27572	3.75	0.9999	likely_pathogenic
T623I	7	Pore	c.1868C>T	NM_000238.4(KCNH2):c.1868C>T (p.Thr623Ile)	Clinvar	Long QT syndrome	NA	Likely pathogenic	4	0.22234	0.430504	0	0.652845	1.75	[1]	[0]	0.5	2.5	{'L622': 0.8197900056838989, 'S621': 0.8197900056838989, 'S620': 0.8197900056838989, 'V625': 0.8197900056838989, 'S624': 0.8197900056838989, 'F557': 0.8197900056838989, 'F619': 0.8197900056838989}	7	{'L622': 0.8197900056838989, 'S621': 0.8197900056838989, 'S620': 0.8197900056838989, 'V625': 0.8197900056838989}	4	0.81979	7	4													0.468451	1.6213	3	0.9975	likely_pathogenic
T623S	7	Pore	c.1867A>T	NM_000238.4(KCNH2):c.1867A>T (p.Thr623Ser)	Cardiogen	-	not provided	Uncertain significance (PM1 PM2 PP3)	3	0.132794	0.024857	0	0.157651	1.25	[0, 0]	[0, 0]	0	1.25	{'S621': 0.9948169887065887, 'S620': 0.6784369945526123, 'V625': 0.9948169887065887, 'S624': 0.9948169887065887, 'F619': 0.9948169887065887}	5	{'S621': 0.9948169887065887, 'S620': 0.6784369945526123, 'V625': 0.9948169887065887}	3	0.678437	5	3	0.31638	4	2										0.565252	0.722903	2	0.9849	likely_pathogenic
S624C	7	Pore	c.1870A>T	NM_000238.4(KCNH2):c.1870A>T (p.Ser624Cys)	Clinvar	Long QT syndrome	NA	Uncertain significance	3	0.111821	0.206856	0	0.318677	1.5	[0]	[0]	0	1.5	{'T623': 0.9452360272407532, 'L622': 0.9452360272407532, 'S621': 0.9452360272407532, 'S620': 0.9452360272407532}	4	{'T623': 0.9452360272407532, 'L622': 0.9452360272407532, 'S621': 0.9452360272407532, 'S620': 0.9452360272407532}	4	0.945236	4	4													0.945236	1.26391	2.5	0.9883	likely_pathogenic
S624G	7	Pore	c.1870A>G	NM_000238.4(KCNH2):c.1870A>G (p.Ser624Gly)	Clinvar	Long QT syndrome	NA	Uncertain significance	3	0.293027	0.0344472	0	0.327475	1.5	no rotamers	no rotamers	0	1.5	{}	0	{}	0																0	0.327475	1.5	0.9767	likely_pathogenic
S624I	7	Pore	c.1871G>T	NM_000238.4(KCNH2):c.1871G>T (p.Ser624Ile)	Clinvar	Long QT syndrome 2	NA	Likely pathogenic	4	0.359988	0.4531	0	0.813088	2	[0, 0, 2]	[0, 0, 0]	0.0803615	2	{'T623': 0.9999810010194778, 'L622': 0.9999810010194778, 'S621': 0.9999810010194778, 'S620': 0.9999810010194778}	4	{'T623': 0.9999810010194778, 'L622': 0.9999810010194778, 'S621': 0.9999810010194778, 'S620': 0.9999810010194778}	4	0.439021	4	4	0.40024	4	4	0.16072	4	4							0.999981	1.89343	3.25	0.9991	likely_pathogenic
S624N	7	Pore	c.1871G>A	NM_000238.4(KCNH2):c.1871G>A (p.Ser624Asn)	Clinvar	Short QT syndrome type 1|Long QT syndrome 2|Cardiovascular phenotype|Long QT syndrome	NA	Uncertain significance	3	0.150873	0.255959	0	0.406832	1.5	[0, 0, 0, 0]	[0, 0, 0, 0]	0	1.5	{'T623': 0.7123079746961594, 'L622': 0.7123079746961594, 'S621': 0.7123079746961594, 'S620': 0.7123079746961594}	4	{'T623': 0.7123079746961594, 'L622': 0.7123079746961594, 'S621': 0.7123079746961594, 'S620': 0.7123079746961594}	4	0.304604	4	4	0.140831	4	4	0.140712	4	4	0.126161	4	4				0.712308	1.11914	2.25	0.998	likely_pathogenic
V625A	7	Pore	c.1874T>C	NM_000238.4(KCNH2):c.1874T>C (p.Val625Ala)	Clinvar	Cardiovascular phenotype|Long QT syndrome 2	NA	Likely pathogenic	4	0.268457	0.150648	0	0.419105	1.5	no rotamers	no rotamers	0	1.5	{}	0	{}	0																0	0.419105	1.5	0.9935	likely_pathogenic
V625E	7	Pore	c.1874T>A	NM_000238.4(KCNH2):c.1874T>A (p.Val625Glu)	Clinvar	Congenital long QT syndrome	NA	not provided	3	0.0657784	0.766261	0.5	1.33204	2.5	[0, 7]	[0, 0]	0.236183	3	{'T623': 0.23145199567079544, 'S620': 0.23145199567079544, 'F627': 0.23145199567079544, 'G626': 0.23145199567079544}	4	{'T623': 0.23145199567079544, 'S620': 0.23145199567079544, 'F627': 0.23145199567079544, 'G626': 0.23145199567079544}	4	0.122122	4	4	0.10933	4	4										0.231452	1.79967	3.25	0.9971	likely_pathogenic
V625L	7	Pore	c.1873G>C	NM_000238.4(KCNH2):c.1873G>C (p.Val625Leu)	Clinvar	not provided	NA	Likely pathogenic	4	0.144355	0.0624281	0	0.206783	1.25	[3, 0]	[0, 0]	0.266053	1.5	{'T623': 0.9019280076026917, 'S620': 0.9019280076026917, 'F627': 0.9019280076026917, 'G626': 0.9019280076026917}	4	{'T623': 0.9019280076026917, 'S620': 0.9019280076026917, 'F627': 0.9019280076026917, 'G626': 0.9019280076026917}	4	0.479921	4	4	0.422007	4	4										0.901928	1.37476	2.75	0.996	likely_pathogenic
V625M	7	Pore	c.1873G>A	NM_000238.4(KCNH2):c.1873G>A (p.Val625Met)	Cardiogen	-	not provided	Likely pathogenic (PM1 PM2 PM5 PP3)	4	0.155532	0.0311871	0	0.186719	1.25	[1, 17, 0]	[0, 2, 0]	0.500848	1.75	{'T623': 0.4468419998884201, 'S620': 0.4468419998884201, 'F627': 0.30789799988269806, 'G626': 0.4468419998884201}	4	{'T623': 0.4468419998884201, 'S620': 0.4468419998884201, 'F627': 0.30789799988269806, 'G626': 0.4468419998884201}	4	0.168196	4	4	0.139702	4	4	0.138944	3	3							0.446842	1.13441	2.5	0.9934	likely_pathogenic
G626A	7	Pore	c.1877G>C	NM_000238.4(KCNH2):c.1877G>C (p.Gly626Ala)	Clinvar	Congenital long QT syndrome	NA	not provided	3	0.229185	0.190324	0	0.419509	1.5	no rotamers	no rotamers	0	1.5	{}	0	{}	0																0	0.419509	1.5	0.9946	likely_pathogenic
G626D	7	Pore	c.1877G>A	NM_000238.4(KCNH2):c.1877G>A (p.Gly626Asp)	Clinvar	Long QT syndrome	NA	Uncertain significance	3	0.431196	0.45531	0.5	1.38651	2.75	[0, 0, 0, 0]	[0, 0, 0, 0]	0	2.75	{'S621': 0.17541399598121643, 'S620': 0.7575199827551842, 'F627': 0.14657500386238098, 'V625': 0.7575199827551842}	4	{'S621': 0.17541399598121643, 'S620': 0.7575199827551842, 'F627': 0.14657500386238098, 'V625': 0.7575199827551842}	4	0.32513	2	2	0.175414	3	3	0.146575	3	3	0.110401	2	2				0.75752	2.14403	3.5	0.9998	likely_pathogenic
G626R	7	Pore	c.1876G>C	NM_000238.4(KCNH2):c.1876G>C (p.Gly626Arg)	Cardiogen	-	not provided	Likely pathogenic (PM1 PM2 PM5 PP3)	4	0.886396	0.443689	0.5	1.83008	3.25	[1, 0, 0]	[0, 0, 0]	0.235814	3.5	{'S621': 0.1053059995174408, 'S620': 0.3959119915962219, 'M645': 0.29060599207878113, 'V625': 0.3959119915962219, 'P632': 0.1053059995174408, 'F617': 0.1053059995174408}	6	{'S621': 0.1053059995174408, 'S620': 0.3959119915962219, 'M645': 0.29060599207878113, 'V625': 0.3959119915962219, 'P632': 0.1053059995174408, 'F617': 0.1053059995174408}	6	0.186723	3	3	0.105306	5	5	0.103883	3	3							0.395912	2.46181	4	0.9998	likely_pathogenic				G626R	-100	0	29
G626S	7	Pore	c.1876G>A	NM_000238.4(KCNH2):c.1876G>A (p.Gly626Ser)	Cardiogen and Clinvar	not provided|Long QT syndrome 2	not provided	Pathogenic (PM1 PM2 PP3 PP5 PS3)	5	0.293027	0.0344472	0	0.327475	1.5	[0, 0]	[0, 0]	0	1.5	{'S620': 0.9355649948120117, 'V625': 0.9355649948120117}	2	{'S620': 0.9355649948120117, 'V625': 0.9355649948120117}	2	0.487394	2	2	0.448171	2	2										0.935565	1.26304	2.5	0.9964	likely_pathogenic
G626V	7	Pore	c.1877G>T	NM_000238.4(KCNH2):c.1877G>T (p.Gly626Val)	Clinvar	Long QT syndrome	NA	Uncertain significance	3	0.486544	0.316345	0	0.802889	2	[0]	[0]	0	2	{'S620': 0.9449430108070374, 'V625': 0.9449430108070374}	2	{'S620': 0.9449430108070374, 'V625': 0.9449430108070374}	2	0.944943	2	2													0.944943	1.74783	3	0.999	likely_pathogenic
F627I	7	Pore	c.1879T>A	NM_000238.4(KCNH2):c.1879T>A (p.Phe627Ile)	Clinvar	Congenital long QT syndrome	NA	not provided	3	0.123128	0.0763906	0	0.199519	1.25	[3, 0]	[0, 0]	0.347586	1.75	{'N629': 0.8953410089015961, 'Y616': 0.8953410089015961, 'V625': 0.2729249894618988}	3	{'N629': 0.8953410089015961, 'Y616': 0.8953410089015961, 'V625': 0.2729249894618988}	3	0.622416	2	2	0.272925	3	3										0.895341	1.44245	2.75	0.9995	likely_pathogenic
F627L	7	Pore	c.1881C>A	NM_000238.4(KCNH2):c.1881C>A (p.Phe627Leu)	Clinvar	not provided|Long QT syndrome	NA	Pathogenic	5	0.116997	0.0538091	0	0.170806	1.25	[3, 6]	[0, 1]	0.62086	2	{'N629': 0.9545909911394119, 'Y616': 0.9545909911394119, 'V625': 0.7238479852676392}	3	{'N629': 0.9545909911394119, 'Y616': 0.9545909911394119, 'V625': 0.7238479852676392}	3	0.723848	3	3	0.230743	2	2										0.954591	1.74626	3	0.9999	likely_pathogenic
G628A	7	Pore	c.1883G>C	NM_000238.4(KCNH2):c.1883G>C (p.Gly628Ala)	Clinvar	Congenital long QT syndrome	NA	not provided	3	0.229185	0.190324	0	0.419509	1.5	no rotamers	no rotamers	0	1.5	{}	0	{}	0																0	0.419509	1.5	0.9976	likely_pathogenic
G628R	7	Pore	c.1882G>C	NM_000238.4(KCNH2):c.1882G>C (p.Gly628Arg)	Cardiogen and Clinvar	Cardiovascular phenotype|not provided	not provided	Likely pathogenic (PM1 PM2 PP3 PP5)	4	0.886396	0.443689	0.5	1.83008	3.25	[0, 0]	[0, 0]	0	3.25	{'F627': 0.2820480018854141, 'G626': 0.2820480018854141}	2	{'F627': 0.2820480018854141, 'G626': 0.2820480018854141}	2	0.163082	2	2	0.118966	2	2										0.282048	2.11213	3.5	0.9995	likely_pathogenic				G628R	-100	0.280315	132
G628S	7	Pore	c.1882G>A	NM_000238.4(KCNH2):c.1882G>A (p.Gly628Ser)	Cardiogen and Clinvar	not provided|KCNH2-related condition|Cardiovascular phenotype|Long QT syndrome|Long QT syndrome 2	Long QT syndrome	Pathogenic (PM1 PM2 PP3 PP5 PS3)	5	0.293027	0.0344472	0	0.327475	1.5	[0, 0]	[0, 0]	0	1.5	{'F627': 0.9496939927339554}	1	{'F627': 0.9496939927339554}	1	0.709839	1	1	0.239855	1	1										0.949694	1.27717	2.5	0.9935	likely_pathogenic
G628V	7	Pore	c.1883G>T	NM_000238.4(KCNH2):c.1883G>T (p.Gly628Val)	Clinvar	Congenital long QT syndrome	NA	not provided	3	0.486544	0.316345	0	0.802889	2	[0, 3]	[0, 1]	0.176923	2.25	{'N629': 0.1745160073041916, 'F627': 0.9863970130681992, 'G626': 0.9863970130681992}	3	{'N629': 0.1745160073041916, 'F627': 0.9863970130681992, 'G626': 0.9863970130681992}	3	0.811881	2	2	0.174516	3	3										0.986397	1.96621	3.5	0.9997	likely_pathogenic
N629D	7	Pore	c.1885A>G	NM_000238.4(KCNH2):c.1885A>G (p.Asn629Asp)	Clinvar	Cardiovascular phenotype|not provided	NA	Pathogenic	5	0.0308445	0.18591	0.5	0.716755	1.75	[0, 0, 1]	[0, 0, 0]	0.0752224	2	{'V630': 0.6694549843668938, 'Q592': 0.6694549843668938, 'F627': 0.6694549843668938, 'Y616': 0.6694549843668938}	4	{'V630': 0.6694549843668938, 'F627': 0.6694549843668938, 'Y616': 0.6694549843668938}	3	0.418153	4	3	0.150586	4	3	0.100716	4	3							0.502091	1.29407	2.5	0.9953	likely_pathogenic
N629I	7	Pore	c.1886A>T	NM_000238.4(KCNH2):c.1886A>T (p.Asn629Ile)	Clinvar	Long QT syndrome	NA	Uncertain significance	3	0.21904	0.66132	0	0.88036	2	[1, 0]	[0, 0]	0.425172	2.5	{'V630': 0.9919649809598923, 'Q592': 0.9919649809598923, 'F627': 0.9919649809598923, 'Y616': 0.9919649809598923}	4	{'V630': 0.9919649809598923, 'F627': 0.9919649809598923, 'Y616': 0.9919649809598923}	3	0.843511	4	3	0.148454	4	3										0.743974	2.04951	3.5	0.9973	likely_pathogenic
N629K	7	Pore	c.1887C>A	NM_000238.4(KCNH2):c.1887C>A (p.Asn629Lys)	Clinvar	Long QT syndrome	NA	Likely pathogenic	4	0.35314	0.207167	0.5	1.06031	2.25	[1, 0]	[0, 0]	0.25577	2.5	{'V630': 0.3980789929628372, 'Q592': 0.3980789929628372, 'F627': 0.3980789929628372, 'Y616': 0.3980789929628372}	4	{'V630': 0.3980789929628372, 'F627': 0.3980789929628372, 'Y616': 0.3980789929628372}	3	0.203633	4	3	0.194446	4	3										0.298559	1.61464	3	0.9997	likely_pathogenic
N629S	7	Pore	c.1886A>G	NM_000238.4(KCNH2):c.1886A>G (p.Asn629Ser)	Cardiogen and Clinvar	not provided|Short QT syndrome type 1|Long QT syndrome 2|Long QT syndrome|Long QT syndrome 2	Long QT syndrome	Pathogenic (PM1 PM2 PP3 PP5 PS3)	5	0.150873	0.255959	0	0.406832	1.5	[0, 0, 0]	[0, 0, 0]	0	1.5	{'V630': 0.9999999925494194, 'Q592': 0.9999999925494194, 'F627': 0.9999999925494194, 'Y616': 0.9999999925494194}	4	{'V630': 0.9999999925494194, 'F627': 0.9999999925494194, 'Y616': 0.9999999925494194}	3	0.462748	4	3	0.421112	4	3	0.11614	4	3							0.75	1.15683	2.5	0.9286	likely_pathogenic
N629T	7	Pore	c.1886A>C	NM_000238.4(KCNH2):c.1886A>C (p.Asn629Thr)	Clinvar	Long QT syndrome|not provided	NA	Pathogenic	5	0.0495444	0.275041	0	0.324585	1.5	[1]	[0]	0.5	2	{'V630': 0.9576500058174133, 'F627': 0.9576500058174133, 'Q592': 0.9576500058174133, 'Y616': 0.9576500058174133}	4	{'V630': 0.9576500058174133, 'F627': 0.9576500058174133, 'Y616': 0.9576500058174133}	3	0.95765	4	3													0.718238	1.54282	2.75	0.9903	likely_pathogenic
V630A	7	Pore	c.1889T>C	NM_000238.4(KCNH2):c.1889T>C (p.Val630Ala)	Clinvar	Congenital long QT syndrome	NA	not provided	3	0.268457	0.150648	0	0.419105	1.5	no rotamers	no rotamers	0	1.5	{}	0	{}	0																0	0.419105	1.5	0.9938	likely_pathogenic
V630I	7	Pore	c.1888G>A	NM_000238.4(KCNH2):c.1888G>A (p.Val630Ile)	Clinvar	Long QT syndrome 2|Cardiovascular phenotype|Long QT syndrome	NA	Conflicting classifications of pathogenicity	3	0.138141	0.0823273	0	0.220469	1.25	[1, 0]	[1, 0]	0.689179	2	{'S631': 0.7886219769716263, 'W585': 0.7886219769716263, 'T613': 0.7886219769716263, 'N629': 0.7886219769716263, 'L589': 0.7886219769716263, 'Q592': 0.24512000381946564}	6	{'S631': 0.7886219769716263, 'W585': 0.7886219769716263, 'T613': 0.7886219769716263, 'N629': 0.7886219769716263}	4	0.543502	5	4	0.24512	6	4										0.598215	1.50786	2.75	0.1864	likely_benign
V630L	7	Pore	c.1888G>C	NM_000238.4(KCNH2):c.1888G>C (p.Val630Leu)	Clinvar	Long QT syndrome 2|Long QT syndrome	NA	Conflicting classifications of pathogenicity	3	0.144355	0.0624281	0	0.206783	1.25	[1, 0]	[1, 0]	0.823039	2.25	{'W568': 0.15780100226402283, 'S631': 0.8917299807071686, 'Q592': 0.7339289784431458, 'T613': 0.7339289784431458, 'N629': 0.8917299807071686, 'F617': 0.15780100226402283, 'L589': 0.7339289784431458, 'W585': 0.8917299807071686}	8	{'W568': 0.15780100226402283, 'S631': 0.8917299807071686, 'T613': 0.7339289784431458, 'N629': 0.8917299807071686, 'F617': 0.15780100226402283, 'W585': 0.8917299807071686}	6	0.733929	6	4	0.157801	5	5										0.647087	1.67691	3	0.9848	likely_pathogenic
S631A	7	Pore	c.1891T>G	NM_000238.4(KCNH2):c.1891T>G (p.Ser631Ala)	Clinvar	Congenital long QT syndrome	NA	not provided	3	0.0560409	0.209795	0	0.265836	1.25	no rotamers	no rotamers	0	1.25	{}	0	{}	0																0	0.265836	1.25	0.5286	ambiguous	0.76	likely_pathogenic
S631F	7	Pore	c.1892C>T	NM_000238.4(KCNH2):c.1892C>T (p.Ser631Phe)	Clinvar	not provided|Long QT syndrome	NA	Uncertain significance	3	0.488459	0.430699	0	0.919158	2	[1, 0]	[1, 0]	0.844968	3.25	{'V630': 0.7723230123519897, 'P632': 0.7723230123519897, 'N633': 0.7723230123519897, 'N588': 0.6525880098342896}	4	{'V630': 0.7723230123519897, 'P632': 0.7723230123519897, 'N633': 0.7723230123519897, 'N588': 0.6525880098342896}	4	0.652588	4	4	0.119735	3	3										0.772323	2.53645	4	0.9967	likely_pathogenic
P632A	7	Pore	c.1894C>G	NM_000238.4(KCNH2):c.1894C>G (p.Pro632Ala)	Clinvar	Long QT syndrome|Cardiovascular phenotype	NA	Conflicting classifications of pathogenicity	3	0.187558	0.356168	0	0.543726	1.75	no rotamers	no rotamers	0	1.75	{}	0	{}	0																0	0.543726	1.75	0.9786	likely_pathogenic
P632L	7	Pore	c.1895C>T	NM_000238.4(KCNH2):c.1895C>T (p.Pro632Leu)	Cardiogen	-	Long QT syndrome	Uncertain significance (PM1 PM2 PP3)	3	0.221559	0.599632	0	0.821191	2	[18, 21]	[2, 3]	1	3.25	{'W568': 0.9446280002593994, 'N633': 0.9446280002593994, 'T634': 0.5166760087013245, 'E637': 0.9446280002593994, 'K638': 0.9446280002593994, 'I639': 0.5166760087013245, 'F617': 0.42795199155807495, 'S641': 0.9446280002593994}	8	{'W568': 0.9446280002593994, 'N633': 0.9446280002593994, 'T634': 0.5166760087013245, 'E637': 0.9446280002593994, 'K638': 0.9446280002593994, 'F617': 0.42795199155807495, 'S641': 0.9446280002593994}	7	0.516676	7	6	0.427952	6	6										0.870817	2.69201	4.25	0.9986	likely_pathogenic
P632S	7	Pore	c.1894C>T	NM_000238.4(KCNH2):c.1894C>T (p.Pro632Ser)	Clinvar	Cardiovascular phenotype|not provided	NA	Pathogenic/Likely pathogenic	4/5	0.142604	0.253566	0	0.396171	1.5	[0, 0]	[0, 0]	0	1.5	{'W568': 0.9452800154685974, 'N633': 0.9452800154685974, 'E637': 0.9452800154685974, 'K638': 0.9452800154685974, 'S641': 0.29849499464035034}	5	{'W568': 0.9452800154685974, 'N633': 0.9452800154685974, 'E637': 0.9452800154685974, 'K638': 0.9452800154685974, 'S641': 0.29849499464035034}	5	0.646785	4	4	0.298495	5	5										0.94528	1.34145	2.75	0.9983	likely_pathogenic
N633D	7	Pore	c.1897A>G	NM_000238.4(KCNH2):c.1897A>G (p.Asn633Asp)	Clinvar	Congenital long QT syndrome	NA	not provided	3	0.0308445	0.18591	0.5	0.716755	1.75	[0, 0, 0]	[0, 0, 0]	0	1.75	{'S631': 0.13391800224781036, 'P632': 0.26557600498199463, 'T634': 0.6931420117616653, 'E637': 0.6931420117616653, 'K638': 0.6931420117616653}	5	{'S631': 0.13391800224781036, 'P632': 0.26557600498199463, 'T634': 0.6931420117616653, 'E637': 0.6931420117616653, 'K638': 0.6931420117616653}	5	0.293648	3	3	0.265576	4	4	0.133918	4	4							0.693142	1.4099	2.75	0.9699	likely_pathogenic
N633H	7	Pore	c.1897A>C	NM_000238.4(KCNH2):c.1897A>C (p.Asn633His)	Clinvar	Long QT syndrome	NA	Uncertain significance	3	0.204135	0.0332108	0.5	0.737346	2	[0, 0]	[0, 0]	0	2	{'S631': 0.1905509978532791, 'T634': 0.3582810014486313, 'I583': 0.16773000359535217, 'E637': 0.3582810014486313, 'K638': 0.3582810014486313, 'N588': 0.1905509978532791}	6	{'S631': 0.1905509978532791, 'T634': 0.3582810014486313, 'E637': 0.3582810014486313, 'K638': 0.3582810014486313, 'N588': 0.1905509978532791}	5	0.190551	5	5	0.16773	4	3										0.316349	1.05369	2.25	0.9488	likely_pathogenic
N633I	7	Pore	c.1898A>T	NM_000238.4(KCNH2):c.1898A>T (p.Asn633Ile)	Clinvar	Congenital long QT syndrome	NA	not provided	3	0.21904	0.66132	0	0.88036	2	[0, 0]	[0, 0]	0	2	{'S631': 0.9604870080947876, 'P632': 0.9604870080947876, 'T634': 0.9604870080947876, 'E637': 0.9604870080947876, 'K638': 0.9604870080947876, 'G584': 0.5791090130805969}	6	{'S631': 0.9604870080947876, 'P632': 0.9604870080947876, 'T634': 0.9604870080947876, 'E637': 0.9604870080947876, 'K638': 0.9604870080947876, 'G584': 0.5791090130805969}	6	0.579109	6	6	0.381378	5	5										0.960487	1.84085	3.25	0.982	likely_pathogenic
N633S	7	Pore	c.1898A>G	NM_000238.4(KCNH2):c.1898A>G (p.Asn633Ser)	Cardiogen and Clinvar	not provided|Long QT syndrome|KCNH2-related condition|Cardiovascular phenotype|Long QT syndrome 2	Long QT syndrome	Pathogenic (PM1 PM2 PP3 PP5 PS3)	5	0.150873	0.255959	0	0.406832	1.5	[0, 0, 0]	[0, 0, 0]	0	1.5	{'G584': 0.26388999819755554, 'T634': 1.0, 'I583': 0.26388999819755554, 'E637': 1.0, 'K638': 1.0}	5	{'G584': 0.26388999819755554, 'T634': 1.0, 'E637': 1.0, 'K638': 1.0}	4	0.389	3	3	0.34711	3	3	0.26389	5	4							0.947222	1.35405	2.75	0.4485	ambiguous	0.843	likely_pathogenic
[truncated: 739 more rows]
[truncated: 149 more columns]

## Sheet: Alpha missense & REVEL
AlphaMissense-Search-Q12809
[truncated: 22,003 more rows]

## Sheet: ACMG legend 
PVS1: null variant (nonsense, frameshift, canonical +- 2 splice sites, initiation codon, single or multiexon deletion) in a gene where LOF is a known mechanism of disease
[truncated: 31 more rows]
